# Supplementary material for: DNA Damage Changes Distribution Pattern and Levels of HP1 Protein Isoforms in the Nucleolus and Increases Phosphorylation of HP1β-Ser88
Source: Cells. 2019 Sep 17;8(9):1097. doi: 10.3390/cells8091097 (PMC6770535; doi:10.3390/cells8091097)
Supplement: Supplementary file 1 [file cells-08-01097-s001.zip]

Archive with 1 entries (1 files):
- cells-551259-supplementary.xlsx
