# Supplementary material for: DNA Damage Changes Distribution Pattern and Levels of HP1 Protein Isoforms in the Nucleolus and Increases Phosphorylation of HP1β-Ser88
Source: Cells. 2019 Sep 17;8(9):1097. doi: 10.3390/cells8091097 (PMC6770535; doi:10.3390/cells8091097)
Supplement: Supplementary file 1 [file cells-08-01097-s001.zip › cells-551259-supplementary.xlsx]

## Sheet: Proteins
	Accession	Description	Coverage [%]	# Peptides	# PSMs	# Unique Peptides	# Protein Groups	# AAs	MW [kDa]	calc. pI	Score Mascot: Mascot	# Peptides (by Search Engine): Mascot	Abundance: F1: Sample	Abundance: F2: Sample	Abundance: F3: Sample	Abundance: F4: Sample	Abundance: F5: Sample	Abundance: F6: Sample	Abundance: F8: Sample	Abundance: F9: Sample	Abundance: F10: Sample	Found in Sample: [S1] F1: Sample	Found in Sample: [S2] F2: Sample	Found in Sample: [S3] F3: Sample	Found in Sample: [S4] F4: Sample	Found in Sample: [S5] F5: Sample	Found in Sample: [S6] F6: Sample	Found in Sample: [S8] F8: Sample	Found in Sample: [S9] F9: Sample	Found in Sample: [S10] F10: Sample
1	P83916	Chromobox protein homolog 1 OS=Homo sapiens OX=9606 GN=CBX1 PE=1 SV=1	79	18	861	8	1	185	21.4	4.93	2006	18	1.90664e+07	3.63846e+07	1.5643e+07	1.12591e+08	1.66122e+08	1.12353e+08	1.27375e+08	8.03585e+07	8.08781e+07	High	High	High	High	High	High	High	High	High
2	Q15149	Plectin OS=Homo sapiens OX=9606 GN=PLEC PE=1 SV=3	24	99	339	97	1	4684	531.5	5.96	5986	99	1.66174e+07	1.69929e+07	1.30696e+07	5.43358e+06	1.04788e+07	3.00322e+07	1.62086e+06	1.12888e+06	1.18989e+06	High	High	High	High	High	High	High	High	High
3	Q09666	Neuroblast differentiation-associated protein AHNAK OS=Homo sapiens OX=9606 GN=AHNAK PE=1 SV=2	19	60	287	60	1	5890	628.7	6.15	3952	60	5.46601e+06	8.19771e+06	7.41827e+06	9.19551e+06	1.57984e+07	1.45612e+07	1.2042e+07	7.2083e+06	6.79903e+06	High	High	High	High	High	High	High	High	High
4	P09661	U2 small nuclear ribonucleoprotein A' OS=Homo sapiens OX=9606 GN=SNRPA1 PE=1 SV=2	38	10	286	10	1	255	28.4	8.62	6959	10	2.29001e+08	2.3641e+08	1.33549e+08	2.56876e+07	3.84674e+07	3.16471e+07	1.8667e+07	1.43211e+07	1.2043e+07	High	High	High	High	High	High	High	High	High
5	P08670	Vimentin OS=Homo sapiens OX=9606 GN=VIM PE=1 SV=4	54	24	243	23	1	466	53.6	5.12	3397	24	3.72383e+07	5.03068e+07	4.57041e+07	1.92356e+07	3.88767e+07	5.75489e+07	1.20814e+07	1.04535e+07	7.82769e+06	High	High	High	High	High	High	High	High	High
6	P27816	Microtubule-associated protein 4 OS=Homo sapiens OX=9606 GN=MAP4 PE=1 SV=3	38	38	204	38	1	1152	120.9	5.43	4058	38	1.49598e+07	1.74205e+07	1.10557e+07	6.47513e+06	7.5949e+06	6.55072e+06	2.18335e+06	1.61613e+06	1.27584e+06	High	High	High	High	High	High	High	High	High
7	P46013	Proliferation marker protein Ki-67 OS=Homo sapiens OX=9606 GN=MKI67 PE=1 SV=2	20	43	196	43	1	3256	358.5	9.45	4087	43	1.01932e+07	1.4307e+07	1.07369e+07	9.26536e+06	2.09883e+07	1.85859e+07	3.73849e+06	2.28611e+06	2.57191e+06	High	High	High	High	High	High	High	High	High
8	P60709	Actin, cytoplasmic 1 OS=Homo sapiens OX=9606 GN=ACTB PE=1 SV=1	39	20	182	6	1	375	41.7	5.48	3200	20	1.06959e+07	1.29578e+07	1.91179e+07	4.26128e+06	7.40797e+07	3.58956e+08	4.7928e+06	4.52025e+06	2.42781e+06	High	High	High	High	High	High	High	High	High
9	P08238	Heat shock protein HSP 90-beta OS=Homo sapiens OX=9606 GN=HSP90AB1 PE=1 SV=4	35	25	176	15	1	724	83.2	5.03	3624	25	5.71087e+07	6.04324e+07	5.57086e+07	1.47212e+07	2.01994e+07	1.18894e+07	8.21892e+06	6.31659e+06	5.36616e+06	High	High	High	High	High	High	High	High	High
10	P11142	Heat shock cognate 71 kDa protein OS=Homo sapiens OX=9606 GN=HSPA8 PE=1 SV=1	37	23	169	21	1	646	70.9	5.52	3601	23	3.01414e+07	3.42981e+07	2.68533e+07	5.06088e+06	8.1093e+06	6.01224e+06	2.49055e+06	2.07969e+06	2.11097e+06	High	High	High	High	High	High	High	High	High
11	P06576	ATP synthase subunit beta, mitochondrial OS=Homo sapiens OX=9606 GN=ATP5F1B PE=1 SV=3	38	17	157	17	1	529	56.5	5.4	3177	17	3.79128e+07	3.89408e+07	3.04931e+07	1.0063e+07	1.53694e+07	1.05492e+07	2.22542e+06	1.4491e+06	1.29011e+06	High	High	High	High	High	High	High	High	High
12	Q14444	Caprin-1 OS=Homo sapiens OX=9606 GN=CAPRIN1 PE=1 SV=2	33	20	153	20	1	709	78.3	5.25	3150	20	1.85173e+07	2.15041e+07	1.48516e+07	7.28416e+06	9.92372e+06	6.92266e+06	2.45265e+06	1.55271e+06	1.34934e+06	High	High	High	High	High	High	High	High	High
13	P02545	Prelamin-A/C OS=Homo sapiens OX=9606 GN=LMNA PE=1 SV=1	35	27	152	27	1	664	74.1	7.02	1813	27	2.09397e+07	3.01528e+07	2.59515e+07	2.81487e+07	4.46671e+07	3.45036e+07	1.02309e+07	5.39227e+06	6.93847e+06	High	High	High	High	High	High	High	High	High
14	P52272	Heterogeneous nuclear ribonucleoprotein M OS=Homo sapiens OX=9606 GN=HNRNPM PE=1 SV=3	33	18	150	18	1	730	77.5	8.7	2439	18	2.07398e+07	2.26193e+07	1.87391e+07	5.55752e+06	9.0382e+06	5.47487e+06	3.26399e+06	2.59657e+06	2.11617e+06	High	High	High	High	High	High	High	High	High
15	Q7L014	Probable ATP-dependent RNA helicase DDX46 OS=Homo sapiens OX=9606 GN=DDX46 PE=1 SV=2	25	22	149	22	1	1031	117.3	9.29	2229	22	4.22953e+07	3.81086e+07	1.73483e+07	1.01904e+07	1.0943e+07	7.71687e+06	4.03548e+06	2.47645e+06	3.25885e+06	High	High	High	High	High	High	High	High	High
16	P46940	Ras GTPase-activating-like protein IQGAP1 OS=Homo sapiens OX=9606 GN=IQGAP1 PE=1 SV=1	27	37	148	37	1	1657	189.1	6.48	3471	37	8.73069e+06	9.75098e+06	8.62395e+06	2.26971e+06	4.35e+06	9.83365e+06	745096	510795	486262	High	High	High	High	High	High	High	High	High
17	P11021	Endoplasmic reticulum chaperone BiP OS=Homo sapiens OX=9606 GN=HSPA5 PE=1 SV=2	34	19	148	19	1	654	72.3	5.16	2403	19	3.17483e+07	3.7083e+07	2.94213e+07	8.86496e+06	1.29357e+07	1.07464e+07	1.99291e+06	1.88141e+06	1.41284e+06	High	High	High	High	High	High	High	High	High
18	P68104	Elongation factor 1-alpha 1 OS=Homo sapiens OX=9606 GN=EEF1A1 PE=1 SV=1	10	4	143	4	1	462	50.1	9.01	2966	4	4.20403e+07	4.38465e+07	3.39747e+07	1.39402e+07	1.69456e+07	1.29443e+07	3.79673e+06	3.14148e+06	3.36054e+06	High	High	High	High	High	High	High	High	High
19	P10809	60 kDa heat shock protein, mitochondrial OS=Homo sapiens OX=9606 GN=HSPD1 PE=1 SV=2	44	20	138	20	1	573	61	5.87	3335	20	3.07748e+07	3.55326e+07	2.66116e+07	8.15772e+06	1.06738e+07	5.02697e+06	2.59013e+06	1.95423e+06	1.50851e+06	High	High	High	High	High	High	High	High	High
20	P20700	Lamin-B1 OS=Homo sapiens OX=9606 GN=LMNB1 PE=1 SV=2	37	23	136	23	1	586	66.4	5.16	2732	23	3.96671e+07	3.40135e+07	3.78259e+07	2.09835e+07	2.90921e+07	2.12632e+07	4.43274e+07	2.38001e+07	2.43235e+07	High	High	High	High	High	High	High	High	High
21	Q00839	Heterogeneous nuclear ribonucleoprotein U OS=Homo sapiens OX=9606 GN=HNRNPU PE=1 SV=6	21	17	136	17	1	825	90.5	6	3325	17	2.49157e+07	1.94821e+07	2.39644e+07	1.92208e+06	3.1037e+06	2.32553e+06	3.55092e+06	2.56563e+06	2.09059e+06	High	High	High	High	High	High	High	High	High
22	P21333	Filamin-A OS=Homo sapiens OX=9606 GN=FLNA PE=1 SV=4	13	24	132	22	1	2647	280.6	6.06	3060	24	1.27685e+07	1.45713e+07	1.11329e+07	3.29596e+06	4.90666e+06	2.45849e+06	945832	748017	759123	High	High	High	High	High	High	High	High	High
23	Q07065	Cytoskeleton-associated protein 4 OS=Homo sapiens OX=9606 GN=CKAP4 PE=1 SV=2	41	27	131	27	1	602	66	5.92	2418	27	1.81009e+07	2.28894e+07	1.63767e+07	6.42246e+06	9.56674e+06	6.52344e+06	1.91469e+06	1.38251e+06	1.36489e+06	High	High	High	High	High	High	High	High	High
24	Q8NC51	Plasminogen activator inhibitor 1 RNA-binding protein OS=Homo sapiens OX=9606 GN=SERBP1 PE=1 SV=2	40	15	126	15	1	408	44.9	8.65	1722	15	2.9229e+07	3.28675e+07	1.90881e+07	9.81862e+06	1.34509e+07	9.7522e+06	3.26825e+06	2.28354e+06	2.1543e+06	High	High	High	High	High	High	High	High	High
25	P23246	Splicing factor, proline- and glutamine-rich OS=Homo sapiens OX=9606 GN=SFPQ PE=1 SV=2	27	20	122	20	1	707	76.1	9.44	1691	20	2.1785e+07	3.39197e+07	1.83761e+07	8.44688e+06	1.19597e+07	8.85578e+06	3.36321e+06	2.43486e+06	2.44629e+06	High	High	High	High	High	High	High	High	High
26	P31943	Heterogeneous nuclear ribonucleoprotein H OS=Homo sapiens OX=9606 GN=HNRNPH1 PE=1 SV=4	34	13	116	4	1	449	49.2	6.3	2097	13	1.99527e+07	2.12513e+07	1.73057e+07	4.50269e+06	7.48201e+06	4.30739e+06	2.11532e+06	1.80622e+06	1.33197e+06	High	High	High	High	High	High	High	High	High
27	Q08211	ATP-dependent RNA helicase A OS=Homo sapiens OX=9606 GN=DHX9 PE=1 SV=4	17	21	115	21	1	1270	140.9	6.84	2553	21	1.73253e+07	1.93574e+07	1.52856e+07	4.47953e+06	7.58696e+06	4.4223e+06	1.70339e+06	1.10586e+06	1.16109e+06	High	High	High	High	High	High	High	High	High
28	P09874	Poly [ADP-ribose] polymerase 1 OS=Homo sapiens OX=9606 GN=PARP1 PE=1 SV=4	22	18	115	18	1	1014	113	8.88	2291	18	3.41224e+06	5.27084e+06	6.17686e+06	8.5583e+06	1.5349e+07	1.27097e+07	5.07115e+06	2.25049e+06	3.70041e+06	High	High	High	High	High	High	High	High	High
29	Q13263	Transcription intermediary factor 1-beta OS=Homo sapiens OX=9606 GN=TRIM28 PE=1 SV=5	35	17	114	17	1	835	88.5	5.77	2992	17	1.28812e+07	1.29971e+07	1.17411e+07	5.25621e+06	8.20607e+06	4.89973e+06	1.27914e+06	951865	899083	High	High	High	High	High	High	High	High	High
30	Q13185	Chromobox protein homolog 3 OS=Homo sapiens OX=9606 GN=CBX3 PE=1 SV=4	28	5	110	2	1	182	20.7	5.33	3987	5	2.20868e+06	4.86571e+06	2.77069e+06	3.70038e+06	5.11463e+06	4.0488e+06	4.46076e+06	2.79487e+06	4.20505e+06	High	High	High	High	High	High	High	High	High
31	P04406	Glyceraldehyde-3-phosphate dehydrogenase OS=Homo sapiens OX=9606 GN=GAPDH PE=1 SV=3	39	7	110	7	1	335	36	8.46	3061	7	6.68892e+06	7.1433e+06	9.77769e+06	6.90196e+06	1.36374e+07	7.66034e+06	4.5529e+06	1.70644e+06	4.32774e+06	High	High	High	High	High	High	High	High	High
32	Q15233	Non-POU domain-containing octamer-binding protein OS=Homo sapiens OX=9606 GN=NONO PE=1 SV=4	35	16	109	16	1	471	54.2	8.95	1696	16	3.09496e+07	3.67589e+07	2.6507e+07	9.69886e+06	1.37227e+07	1.20507e+07	3.91811e+06	2.74139e+06	2.68809e+06	High	High	High	High	High	High	High	High	High
33	P31327	Carbamoyl-phosphate synthase [ammonia], mitochondrial OS=Homo sapiens OX=9606 GN=CPS1 PE=1 SV=2	23	22	106	22	1	1500	164.8	6.74	1905	22	6.46369e+06	7.16484e+06	6.75771e+06	2.14881e+06	3.4181e+06	1.91052e+06	1.03345e+06	566475	626244	High	High	High	High	High	High	High	High	High
34	O75369	Filamin-B OS=Homo sapiens OX=9606 GN=FLNB PE=1 SV=2	13	24	106	22	1	2602	278	5.73	2093	24	6.81194e+06	7.39682e+06	6.22079e+06	1.67802e+06	2.43391e+06	1.23323e+06	387051	229428	265319	High	High	High	High	High	High	High	High	High
35	P35579	Myosin-9 OS=Homo sapiens OX=9606 GN=MYH9 PE=1 SV=4	14	25	103	25	1	1960	226.4	5.6	1428	25	4.86511e+06	5.12239e+06	8.50189e+06	2.65691e+06	4.96991e+06	5.78781e+06	1.34373e+06	1.41206e+06	1.06419e+06	High	High	High	High	High	High	High	High	High
36	Q04637	Eukaryotic translation initiation factor 4 gamma 1 OS=Homo sapiens OX=9606 GN=EIF4G1 PE=1 SV=4	17	24	102	24	1	1599	175.4	5.33	2140	24	1.02947e+07	9.69403e+06	8.72067e+06	1.8962e+06	3.27132e+06	1.9023e+06	513928	338739	313748	High	High	High	High	High	High	High	High	High
37	Q13435	Splicing factor 3B subunit 2 OS=Homo sapiens OX=9606 GN=SF3B2 PE=1 SV=2	25	19	99	19	1	895	100.2	5.67	2099	19	1.14009e+07	1.26873e+07	8.77496e+06	3.33624e+06	4.44326e+06	2.86118e+06	888738	560657	667091	High	High	High	High	High	High	High	High	High
38	Q86UP2	Kinectin OS=Homo sapiens OX=9606 GN=KTN1 PE=1 SV=1	26	31	98	31	1	1357	156.2	5.64	1531	31	5.48026e+06	6.59752e+06	4.69593e+06	2.08892e+06	3.14396e+06	1.94095e+06	257912	281045	293162	High	High	High	High	High	High	Peak Found	Peak Found	Peak Found
39	Q9BQE3	Tubulin alpha-1C chain OS=Homo sapiens OX=9606 GN=TUBA1C PE=1 SV=1	34	10	95	10	1	449	49.9	5.1	1812	10	1.40526e+07	1.73519e+07	9.60573e+06	1.64322e+06	2.79163e+06	1.74805e+06	2.82101e+06	1.76772e+06	2.29512e+06	High	High	High	High	High	High	High	High	High
40	P14618	Pyruvate kinase PKM OS=Homo sapiens OX=9606 GN=PKM PE=1 SV=4	36	14	94	14	1	531	57.9	7.84	1382	14	1.95783e+06	2.215e+06	4.33876e+06	2.07967e+06	4.44821e+06	2.73009e+06	5.28993e+06	3.49225e+06	3.3211e+06	High	High	High	High	High	High	High	High	High
41	P19338	Nucleolin OS=Homo sapiens OX=9606 GN=NCL PE=1 SV=3	31	18	94	18	1	710	76.6	4.7	2404	18	7.43483e+06	1.08538e+07	7.73707e+06	4.38454e+06	5.37516e+06	3.42742e+06	2.8033e+06	2.18873e+06	1.63087e+06	High	High	High	High	High	High	High	High	High
42	O15042	U2 snRNP-associated SURP motif-containing protein OS=Homo sapiens OX=9606 GN=U2SURP PE=1 SV=2	20	16	91	16	1	1029	118.2	8.47	1395	16	1.47977e+07	1.44168e+07	6.87831e+06	2.89824e+06	4.92516e+06	2.42171e+06	2.36686e+06	1.58977e+06	1.27288e+06	High	High	High	High	High	High	High	High	High
43	P25705	ATP synthase subunit alpha, mitochondrial OS=Homo sapiens OX=9606 GN=ATP5F1A PE=1 SV=1	36	11	89	11	1	553	59.7	9.13	1647	11	9.67459e+06	1.26084e+07	9.76022e+06	2.71618e+06	4.58284e+06	3.02276e+06	694234	419082	769281	High	High	High	High	High	High	High	High	High
44	Q9BYX7	Putative beta-actin-like protein 3 OS=Homo sapiens OX=9606 GN=POTEKP PE=5 SV=1	25	10	88	2	1	375	42	6.33	1507	10	25136.5	49203.2	53182.5		64046	699130				Peak Found	Peak Found	Peak Found	Not Found	High	High	Not Found	Not Found	Not Found
45	O60814	Histone H2B type 1-K OS=Homo sapiens OX=9606 GN=HIST1H2BK PE=1 SV=3	39	5	88	3	1	126	13.9	10.32	2145	5	1.68038e+07	1.77859e+07	2.69853e+07	9.79955e+06	1.62071e+07	2.08753e+07	4.51563e+06	4.13361e+06	7.73269e+06	High	High	High	High	High	High	High	High	High
46	P07900	Heat shock protein HSP 90-alpha OS=Homo sapiens OX=9606 GN=HSP90AA1 PE=1 SV=5	27	17	87	9	1	732	84.6	5.02	2093	17	6.08702e+06	6.02863e+06	7.23375e+06	3.25537e+06	4.04258e+06	2.0066e+06	1.4167e+06	1.03724e+06	945067	High	High	High	High	High	High	High	High	High
47	P52597	Heterogeneous nuclear ribonucleoprotein F OS=Homo sapiens OX=9606 GN=HNRNPF PE=1 SV=3	36	11	86	6	1	415	45.6	5.58	1426	11	5.37335e+06	6.28913e+06	5.31452e+06	938312	1.81211e+06	1.07036e+06	590465	511485	363231	High	High	High	High	High	High	High	High	High
48	Q14204	Cytoplasmic dynein 1 heavy chain 1 OS=Homo sapiens OX=9606 GN=DYNC1H1 PE=1 SV=5	6	24	82	24	1	4646	532.1	6.4	1455	24	6.30452e+06	7.59684e+06	5.41574e+06	1.09168e+06	1.73053e+06	997782	343754	444813	299442	High	High	High	High	High	High	High	High	High
49	P04843	Dolichyl-diphosphooligosaccharide--protein glycosyltransferase subunit 1 OS=Homo sapiens OX=9606 GN=RPN1 PE=1 SV=1	27	14	82	14	1	607	68.5	6.38	1303	14	1.18401e+07	1.32593e+07	1.02187e+07	2.69022e+06	4.39473e+06	3.02573e+06	803150	549496	521184	High	High	High	High	High	High	High	High	High
50	P35606	Coatomer subunit beta' OS=Homo sapiens OX=9606 GN=COPB2 PE=1 SV=2	22	18	82	18	1	906	102.4	5.27	1580	18	1.39783e+07	1.85176e+07	1.0798e+07	1.75677e+06	2.42493e+06	1.61086e+06	2.0571e+06	1.59214e+06	1.32512e+06	High	High	High	High	High	High	High	High	High
51	P11388	DNA topoisomerase 2-alpha OS=Homo sapiens OX=9606 GN=TOP2A PE=1 SV=3	16	19	81	16	1	1531	174.3	8.72	1025	19	2.17723e+06	2.56907e+06	2.88073e+06	3.93087e+06	1.00276e+07	8.43598e+06	2.15744e+06	1.5387e+06	1.21548e+06	High	High	High	High	High	High	High	High	High
52	Q16630	Cleavage and polyadenylation specificity factor subunit 6 OS=Homo sapiens OX=9606 GN=CPSF6 PE=1 SV=2	13	6	81	6	1	551	59.2	7.15	2045	6	1.28984e+07	1.29453e+07	7.51359e+06	3.7497e+06	5.312e+06	3.78186e+06	2.33551e+06	1.44249e+06	1.44743e+06	High	High	High	High	High	High	High	High	High
53	Q7Z3K3	Pogo transposable element with ZNF domain OS=Homo sapiens OX=9606 GN=POGZ PE=1 SV=2	15	18	79	18	1	1410	155.2	7.4	1180	18	5.72337e+06	6.85769e+06	3.77691e+06	2.97241e+06	4.72378e+06	2.0817e+06	3.28339e+06	1.96351e+06	1.84728e+06	High	High	High	High	High	High	High	High	High
54	P61247	40S ribosomal protein S3a OS=Homo sapiens OX=9606 GN=RPS3A PE=1 SV=2	25	8	79	8	1	264	29.9	9.73	1719	8	2.47848e+07	2.76857e+07	1.82859e+07	7.06307e+06	1.17008e+07	7.15814e+06	2.9994e+06	1.91656e+06	2.06614e+06	High	High	High	High	High	High	High	High	High
55	Q16891	MICOS complex subunit MIC60 OS=Homo sapiens OX=9606 GN=IMMT PE=1 SV=1	27	19	77	19	1	758	83.6	6.48	758	19	6.10905e+06	7.27768e+06	5.46729e+06	3.35965e+06	4895322	3.22389e+06	920918	592137	753079	High	High	High	High	High	High	High	High	High
56	P00966	Argininosuccinate synthase OS=Homo sapiens OX=9606 GN=ASS1 PE=1 SV=2	39	10	77	10	1	412	46.5	8.02	895	10	5.18119e+06	8.76203e+06	8.91198e+06	2.39315e+06	3.3966e+06	2.36991e+06	879506	531270	769231	High	High	High	High	High	High	High	High	High
57	P13639	Elongation factor 2 OS=Homo sapiens OX=9606 GN=EEF2 PE=1 SV=4	16	13	76	13	1	858	95.3	6.83	1703	13	4.9185e+06	6.33709e+06	4.78295e+06	2.02313e+06	2.73026e+06	1.51263e+06	1.62212e+06	937169	738000	High	High	High	High	High	High	High	High	High
58	P16435	NADPH--cytochrome P450 reductase OS=Homo sapiens OX=9606 GN=POR PE=1 SV=2	26	16	76	16	1	677	76.6	5.58	1640	16	7.74408e+06	7.89366e+06	6.45183e+06	1.87167e+06	3.11274e+06	1.99226e+06	337606	262517	419399	High	High	High	High	High	High	High	High	Peak Found
59	P0DMV8	Heat shock 70 kDa protein 1A OS=Homo sapiens OX=9606 GN=HSPA1A PE=1 SV=1	18	12	76	10	1	641	70	5.66	1731	12	8.59963e+06	1.11026e+07	7.93581e+06	3.14655e+06	5.02458e+06	3.55476e+06	656674	918598	389510	High	High	High	High	High	High	High	High	High
60	O60506	Heterogeneous nuclear ribonucleoprotein Q OS=Homo sapiens OX=9606 GN=SYNCRIP PE=1 SV=2	31	16	76	15	1	623	69.6	8.59	1215	16	4.50566e+06	4.66751e+06	4.75177e+06	1.21654e+06	1.87145e+06	1.73716e+06	462877	383513	402734	High	High	High	High	High	High	High	High	High
61	Q8WWI1	LIM domain only protein 7 OS=Homo sapiens OX=9606 GN=LMO7 PE=1 SV=3	17	19	75	19	1	1683	192.6	8.09	1277	19	5.4532e+06	6.64271e+06	4.97874e+06	2.51657e+06	3.23266e+06	2.07753e+06	300566	238058	210792	High	High	High	High	High	High	High	High	High
62	P48643	T-complex protein 1 subunit epsilon OS=Homo sapiens OX=9606 GN=CCT5 PE=1 SV=1	26	14	74	14	1	541	59.6	5.66	1320	14	3.29944e+06	4.43033e+06	3.38511e+06	1.60666e+06	2.30234e+06	1.37888e+06	389056	357647	368814	High	High	High	High	High	High	Peak Found	High	High
63	O60841	Eukaryotic translation initiation factor 5B OS=Homo sapiens OX=9606 GN=EIF5B PE=1 SV=4	19	21	73	21	1	1220	138.7	5.49	1006	21	5.11933e+06	4.45191e+06	2.84387e+06	817598	1.08219e+06	812426	415910	174826	293252	High	High	High	High	High	High	High	High	High
64	P62081	40S ribosomal protein S7 OS=Homo sapiens OX=9606 GN=RPS7 PE=1 SV=1	36	8	71	8	1	194	22.1	10.1	1253	8	1.51417e+07	1.72933e+07	1.14318e+07	2.07493e+06	3.88012e+06	3.24013e+06	1.69676e+06	1.20547e+06	1.05621e+06	High	High	High	High	High	High	High	High	High
65	P62841	40S ribosomal protein S15 OS=Homo sapiens OX=9606 GN=RPS15 PE=1 SV=2	33	4	71	4	1	145	17	10.39	1939	4	1.27635e+07	1.39575e+07	9.74906e+06	2.02705e+06	4.25252e+06	2.49182e+06	855606	566372	731079	High	High	High	High	High	High	Peak Found	High	High
66	Q92945	Far upstream element-binding protein 2 OS=Homo sapiens OX=9606 GN=KHSRP PE=1 SV=4	22	11	71	10	1	711	73.1	7.3	1089	11	1.67857e+07	1.75376e+07	1.12419e+07	985257	2.38034e+06	1.24176e+06	376593	339193	262081	High	High	High	High	High	High	Peak Found	Peak Found	Peak Found
67	O14579	Coatomer subunit epsilon OS=Homo sapiens OX=9606 GN=COPE PE=1 SV=3	44	10	68	10	1	308	34.5	5.12	1484	10	9.71921e+06	1.21006e+07	7.44245e+06	2.28038e+06	2.98078e+06	2.33389e+06	1.82215e+06	1.2385e+06	1.04775e+06	High	High	High	High	High	High	High	High	High
68	P29692	Elongation factor 1-delta OS=Homo sapiens OX=9606 GN=EEF1D PE=1 SV=5	35	9	68	9	1	281	31.1	5.01	2412	9	9.91309e+06	9.80665e+06	6.74124e+06	3.31878e+06	5.39112e+06	4.80586e+06	768816	573678	489453	High	High	High	High	High	High	High	High	High
69	P04844	Dolichyl-diphosphooligosaccharide--protein glycosyltransferase subunit 2 OS=Homo sapiens OX=9606 GN=RPN2 PE=1 SV=3	24	12	67	12	1	631	69.2	5.69	1544	12	5.40496e+06	6.09524e+06	4.46207e+06	717154	1.25318e+06	1.16618e+06	313259	269610	226018	High	High	High	High	High	High	High	High	High
70	P53621	Coatomer subunit alpha OS=Homo sapiens OX=9606 GN=COPA PE=1 SV=2	13	14	67	14	1	1224	138.3	7.66	1940	14	1.1744e+07	15618850	9.98032e+06	1.08591e+06	1.58712e+06	1.2703e+06	2.11298e+06	1.55593e+06	1.24829e+06	High	High	High	High	High	High	High	High	High
71	Q9Y520	Protein PRRC2C OS=Homo sapiens OX=9606 GN=PRRC2C PE=1 SV=4	8	17	66	16	1	2896	316.7	9.13	750	17	2.71155e+06	3.36809e+06	2.21265e+06	947436	1.34981e+06	935836	187489	187797	199954	High	High	High	High	High	High	High	High	High
72	P49368	T-complex protein 1 subunit gamma OS=Homo sapiens OX=9606 GN=CCT3 PE=1 SV=4	19	9	65	9	1	545	60.5	6.49	1070	9	3.72545e+06	4.65296e+06	3.84375e+06	1.4624e+06	2.18219e+06	1.62408e+06	757227	546537	422422	High	High	High	High	High	High	High	High	High
73	P13010	X-ray repair cross-complementing protein 5 OS=Homo sapiens OX=9606 GN=XRCC5 PE=1 SV=3	18	12	65	12	1	732	82.7	5.81	1312	12	3.81819e+06	5.48347e+06	4.2513e+06	1.61289e+06	2.74678e+06	2.09458e+06	1.14272e+06	493808	505482	High	High	High	High	High	High	High	High	High
74	O75694	Nuclear pore complex protein Nup155 OS=Homo sapiens OX=9606 GN=NUP155 PE=1 SV=1	16	14	64	14	1	1391	155.1	6.16	1153	14	4.23966e+06	5.07555e+06	4.01593e+06	1.11238e+06	1.46621e+06	768037	88462.9	118649	121491	High	High	High	High	High	High	Peak Found	Peak Found	High
75	P55795	Heterogeneous nuclear ribonucleoprotein H2 OS=Homo sapiens OX=9606 GN=HNRNPH2 PE=1 SV=1	29	11	63	3	1	449	49.2	6.3	1098	11	599584	691186	413521	69022.5	146098					High	High	High	Peak Found	High	Peak Found	Peak Found	Peak Found	Peak Found
76	P80723	Brain acid soluble protein 1 OS=Homo sapiens OX=9606 GN=BASP1 PE=1 SV=2	71	13	62	13	1	227	22.7	4.63	1982	13	1.19462e+07	1.01409e+07	1.15014e+07	1.14848e+06	4.9596e+06	3.14945e+06	181489	153403	182688	High	High	High	High	High	High	High	High	High
77	Q8IWI9	MAX gene-associated protein OS=Homo sapiens OX=9606 GN=MGA PE=1 SV=3	8	16	62	16	1	3026	331.6	6.79	1541	16	1.32416e+06	1.99872e+06	1.13941e+06	854397	1.15655e+06	295960	834132	612807	426848	High	High	High	High	High	High	High	High	High
78	P0DP23	Calmodulin-1 OS=Homo sapiens OX=9606 GN=CALM1 PE=1 SV=1	59	8	62	8	1	149	16.8	4.22	1501	8	7.4555e+06	9.3313e+06	5.95867e+06	1.79682e+06	3.18854e+06	4.58714e+06	781272	466011	507244	High	High	High	High	High	High	High	High	High
79	Q8N257	Histone H2B type 3-B OS=Homo sapiens OX=9606 GN=HIST3H2BB PE=1 SV=3	39	4	61	2	1	126	13.9	10.32	1413	4	6.87743e+06	6.11447e+06	2.18326e+07	4.45564e+06	7.40539e+06	1.45651e+07	3.83716e+06	2.89386e+06	2.72992e+06	High	High	High	High	High	High	High	High	High
80	Q13813	Spectrin alpha chain, non-erythrocytic 1 OS=Homo sapiens OX=9606 GN=SPTAN1 PE=1 SV=3	21	42	61	42	1	2472	284.4	5.35	1056	42	980265	958897	427995	579731	2.0272e+06	1.40658e+07	96497.1	44894.5	51065.4	Peak Found	Peak Found	High	High	High	High	Peak Found	Peak Found	Peak Found
81	Q9UQE7	Structural maintenance of chromosomes protein 3 OS=Homo sapiens OX=9606 GN=SMC3 PE=1 SV=2	17	19	61	19	1	1217	141.5	7.18	483	19	4.72489e+06	4.92309e+06	3.4775e+06	975417	1.77476e+06	1.07665e+06	241224	196091	188246	High	High	High	High	High	High	Peak Found	Peak Found	Peak Found
82	P07814	Bifunctional glutamate/proline--tRNA ligase OS=Homo sapiens OX=9606 GN=EPRS PE=1 SV=5	12	16	61	16	1	1512	170.5	7.33	1286	16	8.15039e+06	8.59149e+06	7.28198e+06	1.70645e+06	2.77018e+06	1.71727e+06	739536	627282	582681	High	High	High	High	High	High	High	High	High
83	P42166	Lamina-associated polypeptide 2, isoform alpha OS=Homo sapiens OX=9606 GN=TMPO PE=1 SV=2	29	15	59	15	1	694	75.4	7.66	1338	15	6.17779e+06	6.88926e+06	5.7859e+06	2.24723e+06	3.88317e+06	2.51914e+06	833719	499308	492529	High	High	High	High	High	High	High	High	High
84	P78371	T-complex protein 1 subunit beta OS=Homo sapiens OX=9606 GN=CCT2 PE=1 SV=4	22	9	59	9	1	535	57.5	6.46	1317	9	4.70264e+06	5.48752e+06	3.97006e+06	1.27773e+06	2.28046e+06	1.49025e+06	708549	533910	511584	High	High	High	High	High	High	High	High	High
85	P55884	Eukaryotic translation initiation factor 3 subunit B OS=Homo sapiens OX=9606 GN=EIF3B PE=1 SV=3	26	18	59	18	1	814	92.4	5	1032	18	8.94232e+06	7.7453e+06	7.37001e+06	1.48306e+06	2.41054e+06	1.36436e+06	370096	203920	353945	High	High	High	High	High	High	High	High	High
86	Q8IWX8	Calcium homeostasis endoplasmic reticulum protein OS=Homo sapiens OX=9606 GN=CHERP PE=1 SV=3	17	9	58	9	1	916	103.6	9.04	1521	9	4.00505e+06	5.56045e+06	3.13073e+06	1.90203e+06	1.6824e+06	1.38574e+06	372034	201145	248429	High	High	High	High	High	High	High	High	High
87	Q15424	Scaffold attachment factor B1 OS=Homo sapiens OX=9606 GN=SAFB PE=1 SV=4	20	17	58	8	1	915	102.6	5.47	1665	17	876322	1.74303e+06	1.02554e+06	853759	1.34866e+06	835391	286013	112014	192153	High	High	High	High	High	High	High	High	Peak Found
88	P08865	40S ribosomal protein SA OS=Homo sapiens OX=9606 GN=RPSA PE=1 SV=4	29	10	58	10	1	295	32.8	4.87	1128	10	4.92134e+06	6.77644e+06	4.76356e+06	1.38738e+06	2.14877e+06	1.29734e+06	343445	383833	548788	High	High	High	High	High	High	High	High	High
89	Q13185	Chromobox protein homolog 3 OS=Homo sapiens OX=9606 GN=CBX3 PE=1 SV=4	26	4	58	4	1	183	20.8	5.33	313	4	1.17305e+06	1.93701e+06	770814	827532	1.45319e+06	929341	1.22913e+06	787268	866679	High	High	High	High	High	High	High	High	High
90	Q9H2P0	Activity-dependent neuroprotector homeobox protein OS=Homo sapiens OX=9606 GN=ADNP PE=1 SV=1	17	14	57	14	1	1102	123.5	7.34	716	14	6.1188e+06	6.34886e+06	3.3159e+06	936492	1.35098e+06	505621	1.00581e+06	832537	576362	High	High	High	High	High	High	High	High	High
91	Q9C0C2	182 kDa tankyrase-1-binding protein OS=Homo sapiens OX=9606 GN=TNKS1BP1 PE=1 SV=4	14	17	57	17	1	1729	181.7	4.86	1474	17	3.8025e+06	3.10088e+06	2.65719e+06	918393	1.05482e+06	623888	37796.1	22743.3	19265.5	High	High	High	High	High	High	Peak Found	Peak Found	Peak Found
92	Q00341	Vigilin OS=Homo sapiens OX=9606 GN=HDLBP PE=1 SV=2	14	16	56	16	1	1268	141.4	6.87	1148	16	4.31149e+06	4.33395e+06	3.29668e+06	402071	766588	488607	248479	176111	122973	High	High	High	High	High	High	High	High	High
93	P22626	Heterogeneous nuclear ribonucleoproteins A2/B1 OS=Homo sapiens OX=9606 GN=HNRNPA2B1 PE=1 SV=2	16	6	56	6	1	353	37.4	8.95	134	6	2.64221e+07	3.37847e+07	2.5761e+07	1.18764e+07	2.14778e+07	1.53486e+07	1.38766e+07	8.93369e+06	1.26863e+07	High	High	High	High	High	High	High	High	High
94	P08195	4F2 cell-surface antigen heavy chain OS=Homo sapiens OX=9606 GN=SLC3A2 PE=1 SV=3	19	10	56	10	1	630	68	5.01	1267	10	7.00897e+06	8.70698e+06	6.01888e+06	2.16398e+06	3.14222e+06	2.15979e+06	362343	279901	284915	High	High	High	High	High	High	High	High	High
95	Q9P2E9	Ribosome-binding protein 1 OS=Homo sapiens OX=9606 GN=RRBP1 PE=1 SV=5	13	16	56	16	1	1410	152.4	8.6	846	16	2.33917e+06	2.28254e+06	2.42559e+06	656131	1.16845e+06	675990	198683	160832	118622	High	High	High	High	High	High	Peak Found	High	High
96	Q13283	Ras GTPase-activating protein-binding protein 1 OS=Homo sapiens OX=9606 GN=G3BP1 PE=1 SV=1	25	12	56	11	1	466	52.1	5.52	1681	12	8.48077e+06	8.23706e+06	7.26381e+06	2.66088e+06	3.49477e+06	2.48648e+06	792349	472088	503566	High	High	High	High	High	High	High	High	High
97	Q14839	Chromodomain-helicase-DNA-binding protein 4 OS=Homo sapiens OX=9606 GN=CHD4 PE=1 SV=2	10	15	56	15	1	1912	217.9	5.86	1231	15	3.74204e+06	5.6423e+06	3.29218e+06	1.41799e+06	2.02417e+06	1.21732e+06	970512	700263	679049	High	High	High	High	High	High	High	High	High
98	Q14151	Scaffold attachment factor B2 OS=Homo sapiens OX=9606 GN=SAFB2 PE=1 SV=1	21	18	56	9	1	953	107.4	6.16	1175	18	3.39334e+06	3.72684e+06	3.90421e+06	935799	1.46447e+06	733661	447544	295239	326127	High	High	High	High	High	High	High	High	High
99	Q12797	Aspartyl/asparaginyl beta-hydroxylase OS=Homo sapiens OX=9606 GN=ASPH PE=1 SV=3	16	14	55	14	1	758	85.8	5.01	1300	14	5.12844e+06	5.83626e+06	4.71055e+06	1.31034e+06	1.9957e+06	1.42467e+06	313373	175551	176332	High	High	High	High	High	High	Peak Found	Peak Found	High
100	Q8WUA2	Peptidyl-prolyl cis-trans isomerase-like 4 OS=Homo sapiens OX=9606 GN=PPIL4 PE=1 SV=1	18	8	55	8	1	492	57.2	5.92	1369	8	9.82323e+06	1.09856e+07	6.51291e+06	3.29107e+06	4.48383e+06	3.47743e+06	2.91737e+06	1.88202e+06	1.49323e+06	High	High	High	High	High	High	High	High	High
101	Q13439	Golgin subfamily A member 4 OS=Homo sapiens OX=9606 GN=GOLGA4 PE=1 SV=1	12	27	55	27	1	2230	261	5.39	612	27	4.01003e+06	4.98562e+06	3.63503e+06	587166	882491	411204	65101.3	15597	162914	High	High	High	High	High	High	Peak Found	Peak Found	Peak Found
102	O60264	SWI/SNF-related matrix-associated actin-dependent regulator of chromatin subfamily A member 5 OS=Homo sapiens OX=9606 GN=SMARCA5 PE=1 SV=1	11	9	54	9	1	1052	121.8	8.09	1273	9	3.20215e+06	3.85114e+06	2.95944e+06	1.01639e+06	1.68551e+06	1.23634e+06	515355	392185	311972	High	High	High	High	High	High	High	High	High
103	Q9UN86	Ras GTPase-activating protein-binding protein 2 OS=Homo sapiens OX=9606 GN=G3BP2 PE=1 SV=2	15	7	54	6	1	482	54.1	5.55	1327	7	3.37239e+06	3.91212e+06	2.74455e+06	1.59821e+06	2.25367e+06	1.63831e+06	587895	319760	286128	High	High	High	High	High	High	High	High	High
104	Q14103	Heterogeneous nuclear ribonucleoprotein D0 OS=Homo sapiens OX=9606 GN=HNRNPD PE=1 SV=1	26	7	54	7	1	355	38.4	7.81	1926	7	6.55751e+06	7.76131e+06	6.41884e+06	1.75518e+06	2.90989e+06	2.2782e+06	1.17493e+06	976889	655268	High	High	High	High	High	High	High	High	High
105	Q8WUM4	Programmed cell death 6-interacting protein OS=Homo sapiens OX=9606 GN=PDCD6IP PE=1 SV=1	20	13	54	13	1	868	96	6.52	1715	13	2.88655e+06	3.91174e+06	3.45048e+06	1.42194e+06	2.0891e+06	1.31874e+06	218065	115979	166356	High	High	High	High	High	High	High	High	High
106	P50991	T-complex protein 1 subunit delta OS=Homo sapiens OX=9606 GN=CCT4 PE=1 SV=4	20	11	53	11	1	539	57.9	7.83	923	11	4.82255e+06	6.32155e+06	4.70558e+06	1.73098e+06	2.69759e+06	1.8458e+06	766942	448465	633113	High	High	High	High	High	High	High	High	High
107	Q9UHD8	Septin-9 OS=Homo sapiens OX=9606 GN=SEPT9 PE=1 SV=2	23	9	53	9	1	586	65.4	8.97	1295	9	4.28169e+06	5.16492e+06	3.24533e+06	1.71732e+06	2.66954e+06	1.40143e+06	340864	263961	255523	High	High	High	High	High	High	High	High	High
108	P62826	GTP-binding nuclear protein Ran OS=Homo sapiens OX=9606 GN=RAN PE=1 SV=3	19	5	53	5	1	216	24.4	7.49	782	5	3.9466e+06	6.11744e+06	7.54809e+06	6.2934e+06	8.23687e+06	5.60277e+06	2.93358e+06	2.14742e+06	1.55841e+06	High	High	High	High	High	High	High	High	High
109	Q09028	Histone-binding protein RBBP4 OS=Homo sapiens OX=9606 GN=RBBP4 PE=1 SV=3	23	8	53	7	1	425	47.6	4.89	1960	8	1.43479e+06	1.98498e+06	1.67452e+06	2.81802e+06	4.39399e+06	2.59307e+06	1.35951e+06	649421	788157	High	High	High	High	High	High	High	High	High
110	Q01082	Spectrin beta chain, non-erythrocytic 1 OS=Homo sapiens OX=9606 GN=SPTBN1 PE=1 SV=2	24	40	53	40	1	2364	274.4	5.57	1170	40	365098	498683	607350	361635	1.86916e+06	1.14892e+07	13271.3	50373.9		Peak Found	High	Peak Found	High	High	High	Peak Found	Peak Found	Peak Found
111	Q03252	Lamin-B2 OS=Homo sapiens OX=9606 GN=LMNB2 PE=1 SV=4	18	11	53	11	1	620	69.9	5.59	663	11	2.78795e+06	4.38134e+06	2.57915e+06	1.14383e+06	1.8347e+06	1.48142e+06	506476	248473	340672	High	High	High	High	High	High	High	High	High
112	P48444	Coatomer subunit delta OS=Homo sapiens OX=9606 GN=ARCN1 PE=1 SV=1	19	9	52	9	1	511	57.2	6.21	989	9	3.83309e+06	4.31728e+06	3.70038e+06	1.02418e+06	1.53136e+06	1.21904e+06	199874	146140	194555	High	High	High	High	High	High	High	High	High
113	Q9UHB6	LIM domain and actin-binding protein 1 OS=Homo sapiens OX=9606 GN=LIMA1 PE=1 SV=1	15	9	52	9	1	759	85.2	6.84	1217	9	3.0759e+06	3.54419e+06	3.60478e+06	1.51794e+06	3.20978e+06	8.30988e+06	91252.7	139110	78281.2	High	High	High	High	High	High	High	High	High
114	P38646	Stress-70 protein, mitochondrial OS=Homo sapiens OX=9606 GN=HSPA9 PE=1 SV=2	23	12	52	12	1	679	73.6	6.16	724	12	4.92682e+06	8.04259e+06	6.92015e+06	412559	1.19285e+06	664011	394562	308360	340530	High	High	High	High	High	High	High	High	High
115	Q9Y383	Putative RNA-binding protein Luc7-like 2 OS=Homo sapiens OX=9606 GN=LUC7L2 PE=1 SV=2	17	7	52	7	1	392	46.5	10.01	495	7	4483289	9.31704e+06	1.82254e+06	3.72405e+06	5.04826e+06	4.55877e+06	2.85058e+06	1.73859e+06	1.81652e+06	High	High	High	High	High	High	High	High	High
116	Q96AE4	Far upstream element-binding protein 1 OS=Homo sapiens OX=9606 GN=FUBP1 PE=1 SV=3	24	10	51	9	1	644	67.5	7.61	733	10	4.17382e+06	4.079e+06	2.60867e+06	808624	1.82434e+06	1.13524e+06	125005	212970	182043	High	High	High	High	High	High	High	High	High
117	Q14152	Eukaryotic translation initiation factor 3 subunit A OS=Homo sapiens OX=9606 GN=EIF3A PE=1 SV=1	8	13	51	13	1	1382	166.5	6.79	1006	13	7.47451e+06	8.27896e+06	6.04104e+06	2.0795e+06	3.37334e+06	1.81111e+06	607715	430934	493409	High	High	High	High	High	High	High	High	High
118	Q7KZF4	Staphylococcal nuclease domain-containing protein 1 OS=Homo sapiens OX=9606 GN=SND1 PE=1 SV=1	14	10	51	10	1	910	101.9	7.17	766	10	5.22786e+06	5.60856e+06	3.6389e+06	2.03835e+06	2.88114e+06	1.86306e+06	666791	477255	446199	High	High	High	High	High	High	High	High	High
119	Q7Z417	Nuclear fragile X mental retardation-interacting protein 2 OS=Homo sapiens OX=9606 GN=NUFIP2 PE=1 SV=1	24	11	50	11	1	695	76.1	8.7	993	11	2.18376e+06	2.62776e+06	1.66171e+06	619135	913008	510005	117690	86320.6	105133	High	High	High	High	High	High	High	High	High
120	O75367	Core histone macro-H2A.1 OS=Homo sapiens OX=9606 GN=H2AFY PE=1 SV=4	27	7	50	7	1	372	39.6	9.79	1147	7	1.9182e+06	2.42787e+06	2.33443e+06	2.89691e+06	4.24815e+06	4.92839e+06	1.01862e+06	903343	963680	High	High	High	High	High	High	High	High	High
121	P40222	Alpha-taxilin OS=Homo sapiens OX=9606 GN=TXLNA PE=1 SV=3	18	9	50	9	1	546	61.9	6.52	1326	9	2.76899e+06	3.00403e+06	1.7881e+06	988075	1.41653e+06	1.01081e+06	190216	162830	116831	High	High	High	High	High	High	High	High	High
122	Q07666	KH domain-containing, RNA-binding, signal transduction-associated protein 1 OS=Homo sapiens OX=9606 GN=KHDRBS1 PE=1 SV=1	19	9	50	9	1	443	48.2	8.66	609	9	4.9294e+06	6.49769e+06	4.01895e+06	1.79325e+06	2.38888e+06	2.06609e+06	1.52068e+06	1.0866e+06	729220	High	High	High	High	High	High	High	High	High
123	P07437	Tubulin beta chain OS=Homo sapiens OX=9606 GN=TUBB PE=1 SV=2	31	13	49	8	1	444	49.6	4.89	1480	13	1.44139e+07	1.03769e+07	1.41069e+07	2.23075e+06	4.05204e+06	2.26448e+06	920003	667759	723061	High	High	High	High	High	High	High	High	High
124	P49327	Fatty acid synthase OS=Homo sapiens OX=9606 GN=FASN PE=1 SV=3	6	11	49	11	1	2511	273.3	6.44	596	11	2.99269e+06	3.55323e+06	3.39208e+06	1.33208e+06	2.06632e+06	1.05311e+06	480680	280909	307338	High	High	High	High	High	High	High	High	High
125	O95202	Mitochondrial proton/calcium exchanger protein OS=Homo sapiens OX=9606 GN=LETM1 PE=1 SV=1	20	14	49	14	1	739	83.3	6.7	1046	14	6.23722e+06	6.76754e+06	4.80519e+06	987307	1.83471e+06	1.05972e+06	34126.1	76281.5	26158.1	High	High	High	High	High	High	Peak Found	Peak Found	Peak Found
126	Q14157	Ubiquitin-associated protein 2-like OS=Homo sapiens OX=9606 GN=UBAP2L PE=1 SV=2	14	9	48	9	1	1087	114.5	7.11	1170	9	3.82151e+06	4.68454e+06	2.93287e+06	1.23618e+06	1.64211e+06	1.19659e+06	471941	362695	230657	High	High	High	High	High	High	High	High	Peak Found
127	P50990	T-complex protein 1 subunit theta OS=Homo sapiens OX=9606 GN=CCT8 PE=1 SV=4	25	11	48	11	1	548	59.6	5.6	818	11	4.76922e+06	4.28826e+06	3.89382e+06	1.33595e+06	2.22594e+06	1.51468e+06	934986	813077	628775	High	High	High	High	High	High	High	High	High
128	P16615	Sarcoplasmic/endoplasmic reticulum calcium ATPase 2 OS=Homo sapiens OX=9606 GN=ATP2A2 PE=1 SV=1	9	7	48	7	1	1042	114.7	5.34	1702	7	5.92739e+06	5.94452e+06	4.53069e+06	1.37938e+06	1.94416e+06	1.38237e+06	496178	378694	298147	High	High	High	High	High	High	High	High	High
129	Q9H307	Pinin OS=Homo sapiens OX=9606 GN=PNN PE=1 SV=5	21	12	48	12	1	717	81.6	7.14	1151	12	3.01829e+06	3.89513e+06	2.69162e+06	1.0527e+06	1.57503e+06	1.05551e+06	179643	177150	114346	High	High	High	High	High	High	High	Peak Found	High
130	Q8NI27	THO complex subunit 2 OS=Homo sapiens OX=9606 GN=THOC2 PE=1 SV=2	4	7	47	7	1	1593	182.7	8.44	931	7	3.82884e+06	4.37961e+06	1.83805e+06	881650	1.14926e+06	846369	1.123e+06	667073	622514	High	High	High	High	High	High	High	High	High
131	O14602	Eukaryotic translation initiation factor 1A, Y-chromosomal OS=Homo sapiens OX=9606 GN=EIF1AY PE=1 SV=4	35	5	47	5	1	144	16.4	5.24	1083	5	5.25186e+06	7.65117e+06	3.10557e+06	2.56769e+06	5.04125e+06	2.85369e+06	2.23237e+06	1.07648e+06	1.71933e+06	High	High	High	High	High	High	High	High	High
132	Q9H0A0	RNA cytidine acetyltransferase OS=Homo sapiens OX=9606 GN=NAT10 PE=1 SV=2	9	7	47	7	1	1025	115.7	8.27	751	7	1.17742e+06	2.0645e+06	742165	1.24291e+06	1.61885e+06	1.03383e+06	380218	296407	438100	High	High	High	High	High	High	High	High	High
133	P39748	Flap endonuclease 1 OS=Homo sapiens OX=9606 GN=FEN1 PE=1 SV=1	27	10	47	10	1	380	42.6	8.62	1830	10	4.9554e+06	5.42484e+06	4.15231e+06	1.3201e+06	1.71865e+06	1.01989e+06	475610	320231	314471	High	High	High	High	High	High	High	High	High
134	Q02880	DNA topoisomerase 2-beta OS=Homo sapiens OX=9606 GN=TOP2B PE=1 SV=3	9	12	47	9	1	1626	183.2	8	672	12	694599	840588	1.04093e+06	1.60169e+06	3.54981e+06	2.92508e+06	468927	296771	273875	High	Peak Found	High	High	High	High	High	High	High
135	Q99459	Cell division cycle 5-like protein OS=Homo sapiens OX=9606 GN=CDC5L PE=1 SV=2	23	12	47	12	1	802	92.2	8.18	879	12	4.05963e+06	4.40375e+06	3.1239e+06	1.14154e+06	1.54037e+06	1.25641e+06	432214	377890	349074	High	High	High	High	High	High	Peak Found	High	Peak Found
136	P55265	Double-stranded RNA-specific adenosine deaminase OS=Homo sapiens OX=9606 GN=ADAR PE=1 SV=4	12	13	47	13	1	1226	136	8.65	889	13	3.17582e+06	3.80261e+06	2.90041e+06	489240	890187	472857	153583	122133	142668	High	High	High	High	High	High	Peak Found	Peak Found	High
137	P29966	Myristoylated alanine-rich C-kinase substrate OS=Homo sapiens OX=9606 GN=MARCKS PE=1 SV=4	48	11	46	11	1	332	31.5	4.45	944	11	5.62653e+06	4.47886e+06	5.16712e+06	553093	1.49292e+06	1.19281e+06	34409.6	28118.4	20350.4	High	High	High	High	High	High	Peak Found	Peak Found	Peak Found
138	O43390	Heterogeneous nuclear ribonucleoprotein R OS=Homo sapiens OX=9606 GN=HNRNPR PE=1 SV=1	16	10	46	9	1	633	70.9	8.13	1005	10	4.25457e+06	4.34067e+06	4.27218e+06	1.16403e+06	1.967e+06	1.52436e+06	1.28044e+06	936778	805143	High	High	High	High	High	High	High	High	High
139	P23396	40S ribosomal protein S3 OS=Homo sapiens OX=9606 GN=RPS3 PE=1 SV=2	26	5	46	5	1	243	26.7	9.66	420	5	1.25837e+07	1.39797e+07	9.93162e+06	3.65191e+06	4.74315e+06	3.56582e+06	1.86914e+06	1.27102e+06	1.25561e+06	High	High	High	High	High	High	High	High	High
140	Q9Y2W1	Thyroid hormone receptor-associated protein 3 OS=Homo sapiens OX=9606 GN=THRAP3 PE=1 SV=2	17	13	46	13	1	955	108.6	10.15	1123	13	3.18496e+06	3.74163e+06	2.8049e+06	1.30867e+06	1.91566e+06	942342	263104	291430	254788	High	High	High	High	High	High	High	High	High
141	Q92499	ATP-dependent RNA helicase DDX1 OS=Homo sapiens OX=9606 GN=DDX1 PE=1 SV=2	12	7	45	7	1	740	82.4	7.23	938	7	4.65663e+06	6.15187e+06	4107937	1238795	1.77121e+06	1.12832e+06	175135	116721	38399	High	High	High	High	High	High	Peak Found	Peak Found	Peak Found
142	P55209	Nucleosome assembly protein 1-like 1 OS=Homo sapiens OX=9606 GN=NAP1L1 PE=1 SV=1	32	10	45	10	1	391	45.3	4.46	1170	10	3.43492e+06	3.62999e+06	3.03099e+06	1.5211e+06	2.22575e+06	1.31832e+06	496398	353399	413318	High	High	High	High	High	High	High	High	High
143	O43290	U4/U6.U5 tri-snRNP-associated protein 1 OS=Homo sapiens OX=9606 GN=SART1 PE=1 SV=1	16	11	45	11	1	800	90.2	6.13	979	11	2.71537e+06	3.0612e+06	1.86903e+06	941621	1.3885e+06	940424	612860	336282	404547	High	High	High	High	High	High	High	High	High
144	Q12931	Heat shock protein 75 kDa, mitochondrial OS=Homo sapiens OX=9606 GN=TRAP1 PE=1 SV=3	16	9	44	8	1	704	80.1	8.21	695	9	1.72933e+06	1.82292e+06	2.04381e+06	569550	1.12524e+06	721466	342364	240619	207510	High	High	High	High	High	High	High	High	High
145	O75475	PC4 and SFRS1-interacting protein OS=Homo sapiens OX=9606 GN=PSIP1 PE=1 SV=1	23	9	44	9	1	530	60.1	9.13	533	9	2.96402e+06	4.1766e+06	2.95765e+06	1.36898e+06	2.25725e+06	1.41687e+06	290902	261139	327065	High	High	High	High	High	High	High	High	High
146	P12956	X-ray repair cross-complementing protein 6 OS=Homo sapiens OX=9606 GN=XRCC6 PE=1 SV=2	9	7	44	7	1	609	69.8	6.64	1103	7	2.6633e+06	2.99164e+06	2780875	1.68231e+06	2.16818e+06	1.39503e+06	551670	175021	330822	High	High	High	High	High	High	High	High	High
147	P24534	Elongation factor 1-beta OS=Homo sapiens OX=9606 GN=EEF1B2 PE=1 SV=3	34	6	44	6	1	225	24.7	4.67	1348	6	2.52808e+06	3.75061e+06	2.26149e+06	1.01417e+06	1.8727e+06	1.74342e+06	49889.4	43777.6	92957.6	High	High	High	High	High	High	High	Peak Found	High
148	P18583	Protein SON OS=Homo sapiens OX=9606 GN=SON PE=1 SV=4	12	19	44	19	1	2426	263.7	5.64	648	19	2.1262e+06	1.76754e+06	1.31552e+06	822491	1.01286e+06	536963	189932	85419.1	66243.7	High	High	High	High	High	High	Peak Found	Peak Found	Peak Found
149	P11940	Polyadenylate-binding protein 1 OS=Homo sapiens OX=9606 GN=PABPC1 PE=1 SV=2	16	9	44	7	1	636	70.6	9.5	926	9	2.96066e+06	3.64002e+06	2.61224e+06	1.57935e+06	2.35426e+06	1.17855e+06	476921	454619	333368	High	High	High	High	High	High	High	High	High
150	O00571	ATP-dependent RNA helicase DDX3X OS=Homo sapiens OX=9606 GN=DDX3X PE=1 SV=3	14	8	44	8	1	662	73.2	7.18	687	8	6.57063e+06	7.11804e+06	4.01998e+06	336407	764764	544576	355591	247480	257648	High	High	High	High	High	High	High	High	High
151	O43175	D-3-phosphoglycerate dehydrogenase OS=Homo sapiens OX=9606 GN=PHGDH PE=1 SV=4	29	9	43	9	1	533	56.6	6.71	711	9	3.10441e+06	3.6107e+06	2.60307e+06	663381	877295	437655	124968	98041.9	189491	High	High	High	High	High	High	High	High	High
152	Q9UNF1	Melanoma-associated antigen D2 OS=Homo sapiens OX=9606 GN=MAGED2 PE=1 SV=2	21	10	43	10	1	606	64.9	9.32	695	10	3.09078e+06	3.68841e+06	2.96263e+06	1.12112e+06	1.81763e+06	1.27312e+06	195010	97569.4	122076	High	High	High	High	High	High	High	High	High
153	Q13347	Eukaryotic translation initiation factor 3 subunit I OS=Homo sapiens OX=9606 GN=EIF3I PE=1 SV=1	20	6	43	6	1	325	36.5	5.64	868	6	6.2581e+06	6.68947e+06	4.54953e+06	1.28962e+06	2.17814e+06	1.2158e+06	784113	553699	484347	High	High	High	High	High	High	High	High	High
154	Q15459	Splicing factor 3A subunit 1 OS=Homo sapiens OX=9606 GN=SF3A1 PE=1 SV=1	20	11	42	11	1	793	88.8	5.22	497	11	3.68816e+06	4.01089e+06	3.07982e+06	1.11089e+06	1.61034e+06	786298	637636	54891.4	459788	High	High	High	High	High	High	Peak Found	Peak Found	High
155	Q15365	Poly(rC)-binding protein 1 OS=Homo sapiens OX=9606 GN=PCBP1 PE=1 SV=2	17	4	42	2	1	356	37.5	7.09	1126	4	3.46873e+06	3.79938e+06	3.21057e+06	813840	1.13547e+06	630975	430515	286515	248362	High	High	High	High	High	High	High	High	High
156	Q08J23	tRNA (cytosine(34)-C(5))-methyltransferase OS=Homo sapiens OX=9606 GN=NSUN2 PE=1 SV=2	13	10	41	10	1	767	86.4	6.77	780	10	5.12056e+06	4.98871e+06	4.2134e+06	894547	1.35708e+06	903992	563705	367929	348582	High	High	High	High	High	High	High	High	High
157	O75643	U5 small nuclear ribonucleoprotein 200 kDa helicase OS=Homo sapiens OX=9606 GN=SNRNP200 PE=1 SV=2	7	14	41	14	1	2136	244.4	6.06	864	14	2.92425e+06	3.23255e+06	2.57226e+06	569599	1.09444e+06	553002	303717	260901	272560	High	High	High	High	High	High	High	High	High
158	P38159	RNA-binding motif protein, X chromosome OS=Homo sapiens OX=9606 GN=RBMX PE=1 SV=3	16	7	41	7	1	391	42.3	10.05	373	7	5.7224e+06	6.63848e+06	5.84817e+06	2.71145e+06	4.08189e+06	3.13697e+06	4.29314e+06	2.85044e+06	2.76404e+06	High	High	High	High	High	High	High	High	High
159	P20810	Calpastatin OS=Homo sapiens OX=9606 GN=CAST PE=1 SV=4	16	10	40	10	1	708	76.5	5.07	1020	10	1.74728e+06	1.68786e+06	1.43607e+06	1.16706e+06	1.4257e+06	1.1612e+06	124124	21586.7	100842	High	High	High	High	High	High	High	Peak Found	Peak Found
160	P53396	ATP-citrate synthase OS=Homo sapiens OX=9606 GN=ACLY PE=1 SV=3	8	8	40	8	1	1101	120.8	7.33	633	8	1.90863e+06	1.60142e+06	2.38286e+06	581798	743489	609399	262788	223808	241057	High	High	High	High	High	High	High	High	High
161	Q00610	Clathrin heavy chain 1 OS=Homo sapiens OX=9606 GN=CLTC PE=1 SV=5	8	9	40	8	1	1675	191.5	5.69	979	9	2.82981e+06	2.20395e+06	1.96345e+06	812852	1.04516e+06	460818	262160	120666	173202	High	High	High	High	High	High	High	Peak Found	High
162	P60842	Eukaryotic initiation factor 4A-I OS=Homo sapiens OX=9606 GN=EIF4A1 PE=1 SV=1	17	8	40	8	1	406	46.1	5.48	756	8	2.35398e+06	2.64888e+06	2.35263e+06	854781	1.44662e+06	1.08188e+06	990602	616292	409978	High	High	High	High	High	High	High	High	High
163	P14625	Endoplasmin OS=Homo sapiens OX=9606 GN=HSP90B1 PE=1 SV=1	18	12	40	12	1	803	92.4	4.84	922	12	2.24474e+06	3.11666e+06	3.19523e+06	461529	626518	287219	203981	180626	150513	High	High	High	High	High	High	High	High	High
164	Q96IZ7	Serine/Arginine-related protein 53 OS=Homo sapiens OX=9606 GN=RSRC1 PE=1 SV=1	22	5	40	5	1	334	38.7	11.08	430	5	2.91184e+06	2.33819e+06	1.26378e+06	835165	1.25173e+06	645197	217715	148763	87052.1	High	High	High	High	High	High	High	High	High
165	O75821	Eukaryotic translation initiation factor 3 subunit G OS=Homo sapiens OX=9606 GN=EIF3G PE=1 SV=2	23	8	40	8	1	320	35.6	6.13	1006	8	4.29032e+06	4.03312e+06	3.10486e+06	490020	1.19305e+06	574067	109227	68052	91094.5	High	High	High	High	High	High	High	High	High
166	P09651	Heterogeneous nuclear ribonucleoprotein A1 OS=Homo sapiens OX=9606 GN=HNRNPA1 PE=1 SV=5	13	5	40	4	1	372	38.7	9.13	124	5	5.11133e+06	5.90339e+06	3.42597e+06	1.19959e+06	2.69317e+06	1.8268e+06	1.86216e+06	1.15238e+06	1.03611e+06	High	High	High	High	High	High	High	High	High
167	P36776	Lon protease homolog, mitochondrial OS=Homo sapiens OX=9606 GN=LONP1 PE=1 SV=2	16	13	40	13	1	959	106.4	6.39	557	13	3.22487e+06	3.3034e+06	2.87245e+06	519072	770327	382554	37154.2	64272	61018.1	High	High	High	High	High	High	Peak Found	Peak Found	Peak Found
168	Q8IY81	pre-rRNA processing protein FTSJ3 OS=Homo sapiens OX=9606 GN=FTSJ3 PE=1 SV=2	13	10	40	10	1	847	96.5	8.4	750	10	2.30617e+06	3.04549e+06	2.13793e+06	582558	807973	574337	342774	148206	155902	High	High	High	High	High	High	High	High	High
169	Q9UQ35	Serine/arginine repetitive matrix protein 2 OS=Homo sapiens OX=9606 GN=SRRM2 PE=1 SV=2	5	11	39	11	1	2752	299.4	12.06	569	11	4.20646e+06	3.70111e+06	2.42001e+06	1.85345e+06	2.17434e+06	1.24411e+06	643096	429306	342473	High	High	High	High	High	High	Peak Found	Peak Found	High
170	P49748	Very long-chain specific acyl-CoA dehydrogenase, mitochondrial OS=Homo sapiens OX=9606 GN=ACADVL PE=1 SV=1	16	10	39	10	1	655	70.3	8.75	612	10	3.60513e+06	4.30842e+06	3.60726e+06	839533	1.9326e+06	1.30646e+06	320055	346163	174163	High	High	High	High	High	High	Peak Found	Peak Found	Peak Found
171	Q02878	60S ribosomal protein L6 OS=Homo sapiens OX=9606 GN=RPL6 PE=1 SV=3	9	5	39	5	1	288	32.7	10.58	332	5	2.25417e+06	2.68249e+06	1.61278e+06	217528	274401	612943	438004	291760	590089	High	High	High	High	High	High	High	High	High
172	P50454	Serpin H1 OS=Homo sapiens OX=9606 GN=SERPINH1 PE=1 SV=2	18	5	39	5	1	418	46.4	8.69	1785	5	8.54046e+06	9.08958e+06	7.02722e+06	1.10438e+06	1.98378e+06	1.17255e+06	625725	479709	445400	High	High	High	High	High	High	High	High	High
173	Q9Y4L1	Hypoxia up-regulated protein 1 OS=Homo sapiens OX=9606 GN=HYOU1 PE=1 SV=1	17	14	39	14	1	999	111.3	5.22	501	14	2.5896e+06	3.40373e+06	2.86817e+06	651072	952423	388112	49079.7	23452.6		High	High	High	High	High	High	Peak Found	Peak Found	Not Found
174	P40227	T-complex protein 1 subunit zeta OS=Homo sapiens OX=9606 GN=CCT6A PE=1 SV=3	21	8	39	8	1	531	58	6.68	949	8	2.45981e+06	3.3603e+06	2.6684e+06	1.04168e+06	1.6411e+06	1.04166e+06	400339	266556	378832	High	High	High	High	High	High	High	High	High
175	P04792	Heat shock protein beta-1 OS=Homo sapiens OX=9606 GN=HSPB1 PE=1 SV=2	31	6	38	6	1	205	22.8	6.4	782	6	1.05963e+07	1.22592e+07	1.10764e+07	4.55189e+06	6.99572e+06	6.95314e+06	2.00073e+06	1.48676e+06	1.19448e+06	High	High	High	High	High	High	High	High	High
176	Q15046	Lysine--tRNA ligase OS=Homo sapiens OX=9606 GN=KARS PE=1 SV=3	20	10	38	10	1	597	68	6.35	475	10	4.22454e+06	4.10878e+06	3.10083e+06	869790	1.40959e+06	903977	241844	142196	148969	High	High	High	High	High	High	High	Peak Found	Peak Found
177	O60664	Perilipin-3 OS=Homo sapiens OX=9606 GN=PLIN3 PE=1 SV=3	23	8	37	8	1	434	47	5.44	752	8	1.98339e+06	2.04963e+06	2.24316e+06	548120	812952	595684				High	High	High	High	High	High	Not Found	Not Found	Not Found
178	P58107	Epiplakin OS=Homo sapiens OX=9606 GN=EPPK1 PE=1 SV=3	14	17	37	15	1	5088	555.3	5.62	715	17	433166	387621	424387	196644	415289	2.21147e+06	144862	108530	188149	High	Peak Found	High	High	High	High	Peak Found	Peak Found	High
179	P49257	Protein ERGIC-53 OS=Homo sapiens OX=9606 GN=LMAN1 PE=1 SV=2	22	9	37	9	1	510	57.5	6.77	235	9	6.60172e+06	6.69313e+06	4.99545e+06	1.20123e+06	1.66092e+06	1.15186e+06	280970	201976	239662	High	High	High	High	High	High	Peak Found	High	High
180	P04350	Tubulin beta-4A chain OS=Homo sapiens OX=9606 GN=TUBB4A PE=1 SV=2	23	9	37	3	1	444	49.6	4.88	779	9	6.28203e+06	7.01815e+06	5.35752e+06	1.71316e+06	2.61354e+06	1.6036e+06	1.11893e+06	771247	675813	High	High	High	High	High	High	High	High	High
181	P43243	Matrin-3 OS=Homo sapiens OX=9606 GN=MATR3 PE=1 SV=2	10	8	37	8	1	847	94.6	6.25	650	8	4.17022e+06	5.80002e+06	3.2859e+06	672238	1.19839e+06	615841	397356	203743	286592	High	High	High	High	High	High	High	High	High
182	P35232	Prohibitin OS=Homo sapiens OX=9606 GN=PHB PE=1 SV=1	30	6	37	6	1	272	29.8	5.76	671	6	5.72756e+06	6.829e+06	4.71804e+06	2.26281e+06	3.36857e+06	2.28082e+06	1.07935e+06	884136	682725	High	High	High	High	High	High	High	High	High
183	Q96AG4	Leucine-rich repeat-containing protein 59 OS=Homo sapiens OX=9606 GN=LRRC59 PE=1 SV=1	19	5	36	5	1	307	34.9	9.57	1270	5	5.06233e+06	6.35625e+06	4.57417e+06	1.13889e+06	1.86929e+06	1.28028e+06	531732	495779	547841	High	High	High	High	High	High	High	High	High
184	O00629	Importin subunit alpha-3 OS=Homo sapiens OX=9606 GN=KPNA4 PE=1 SV=1	21	7	36	5	1	521	57.9	4.96	794	7	608904	560733	374729	694103	1.13545e+06	700753	1.23119e+06	809328	581667	High	High	High	High	High	High	High	High	High
185	Q7Z2W4	Zinc finger CCCH-type antiviral protein 1 OS=Homo sapiens OX=9606 GN=ZC3HAV1 PE=1 SV=3	7	6	35	6	1	902	101.4	8.4	847	6	5.47618e+06	6.31755e+06	4.64509e+06	1.22619e+06	1.66148e+06	1.18028e+06	1.28971e+06	897044	782758	High	High	High	High	High	High	High	High	High
186	P26641	Elongation factor 1-gamma OS=Homo sapiens OX=9606 GN=EEF1G PE=1 SV=3	16	6	35	6	1	437	50.1	6.67	576	6	6.17368e+06	6.68516e+06	5.01018e+06	1.38055e+06	3.05012e+06	1.70281e+06	478961	354274	274597	High	High	High	High	High	High	High	High	High
187	P62195	26S proteasome regulatory subunit 8 OS=Homo sapiens OX=9606 GN=PSMC5 PE=1 SV=1	20	9	35	8	1	406	45.6	7.55	430	9	2.06215e+06	2.587e+06	1.95481e+06	599688	897527	546673	81171.7	69109.5	97472.9	High	High	High	High	High	High	Peak Found	Peak Found	Peak Found
188	P25398	40S ribosomal protein S12 OS=Homo sapiens OX=9606 GN=RPS12 PE=1 SV=3	32	4	35	4	1	132	14.5	7.21	698	4	1.39239e+07	1.69737e+07	9.51059e+06	2.69866e+06	3.92453e+06	2.3515e+06	541592	456933	287337	High	High	High	High	High	High	Peak Found	High	High
189	O43809	Cleavage and polyadenylation specificity factor subunit 5 OS=Homo sapiens OX=9606 GN=NUDT21 PE=1 SV=1	22	4	34	4	1	227	26.2	8.82	676	4	7.40696e+06	8.19787e+06	4.38068e+06	1.93519e+06	3.08207e+06	2.14954e+06	828412	400193	582465	High	High	High	High	High	High	High	High	High
190	P61978	Heterogeneous nuclear ribonucleoprotein K OS=Homo sapiens OX=9606 GN=HNRNPK PE=1 SV=1	25	11	34	11	1	463	50.9	5.54	643	11	3.90447e+06	4.09101e+06	3.15914e+06	214502	469111	237442	190267	301178	219162	High	High	High	Peak Found	Peak Found	High	High	High	High
191	Q9BRP8	Partner of Y14 and mago OS=Homo sapiens OX=9606 GN=PYM1 PE=1 SV=1	41	6	34	6	1	204	22.6	9.45	663	6	3.66727e+06	4.43214e+06	3.00267e+06	1.42771e+06	1.85882e+06	1.38079e+06	372779	141244	187419	High	High	High	High	High	High	High	High	High
192	Q9NTJ3	Structural maintenance of chromosomes protein 4 OS=Homo sapiens OX=9606 GN=SMC4 PE=1 SV=2	10	13	34	13	1	1288	147.1	6.79	270	13	2.34718e+06	2.83662e+06	1.775e+06	521952	717636	614775	76427.1	93214.1	85795	High	High	High	High	High	High	Peak Found	Peak Found	Peak Found
193	Q99848	Probable rRNA-processing protein EBP2 OS=Homo sapiens OX=9606 GN=EBNA1BP2 PE=1 SV=2	21	5	34	5	1	306	34.8	10.1	436	5	4.14363e+06	4.00134e+06	3.62611e+06	2.95912e+06	3.62017e+06	2.31508e+06	856538	507647	768588	High	High	High	High	High	High	High	High	High
194	Q96T58	Msx2-interacting protein OS=Homo sapiens OX=9606 GN=SPEN PE=1 SV=1	6	15	34	15	1	3664	402	7.64	372	15	941530	1.07709e+06	700991	530603	1.05531e+06	458702	99892.9	57587.8	55755.3	High	High	High	High	High	High	Peak Found	Peak Found	Peak Found
195	Q16643	Drebrin OS=Homo sapiens OX=9606 GN=DBN1 PE=1 SV=4	40	20	33	20	1	649	71.4	4.45	944	20	107225		111635		1.27802e+06	1.21166e+07		8368.43	17301.6	Peak Found	Not Found	Peak Found	Not Found	High	High	Not Found	Peak Found	Peak Found
196	Q6P2Q9	Pre-mRNA-processing-splicing factor 8 OS=Homo sapiens OX=9606 GN=PRPF8 PE=1 SV=2	4	10	33	10	1	2335	273.4	8.84	417	10	1.88083e+06	2.40694e+06	1.53854e+06	525966	641122	307018	165419	101960	64266.1	High	High	High	High	High	High	High	High	High
197	Q14498	RNA-binding protein 39 OS=Homo sapiens OX=9606 GN=RBM39 PE=1 SV=2	20	8	33	8	1	530	59.3	10.1	1074	8	3.59522e+06	3.68235e+06	2.04684e+06	1.24991e+06	1.50908e+06	1.12913e+06	664051	392754	283101	High	High	High	High	High	High	High	High	High
198	Q9Y224	RNA transcription, translation and transport factor protein OS=Homo sapiens OX=9606 GN=RTRAF PE=1 SV=1	23	4	33	4	1	244	28.1	6.65	348	4	4.13227e+06	4.82998e+06	3.31535e+06	1.04608e+06	1.43589e+06	1.12326e+06	379336	252578	215079	High	High	High	High	High	High	High	High	High
199	P39023	60S ribosomal protein L3 OS=Homo sapiens OX=9606 GN=RPL3 PE=1 SV=2	12	6	33	6	1	403	46.1	10.18	470	6	4.61761e+06	5.26425e+06	3.34566e+06	421901	1.13948e+06	680122	1.16127e+06	793454	576917	High	High	High	High	High	High	High	High	High
200	O60763	General vesicular transport factor p115 OS=Homo sapiens OX=9606 GN=USO1 PE=1 SV=2	9	9	33	9	1	962	107.8	4.91	670	9	2.05671e+06	2.18797e+06	2.21089e+06	960541	1.22522e+06	806038	61692.1	69517.6	105660	High	High	High	High	High	High	Peak Found	Peak Found	Peak Found
201	Q16666	Gamma-interferon-inducible protein 16 OS=Homo sapiens OX=9606 GN=IFI16 PE=1 SV=3	12	7	33	7	1	785	88.2	9.28	822	7	1.90786e+06	2.56641e+06	1.49727e+06	288303	606575	411389	206488	132837	89231.4	High	High	High	High	High	High	High	High	Peak Found
202	Q12906	Interleukin enhancer-binding factor 3 OS=Homo sapiens OX=9606 GN=ILF3 PE=1 SV=3	6	5	32	5	1	894	95.3	8.76	1065	5	3.0133e+06	3.26142e+06	2.8628e+06	1.32226e+06	1.91993e+06	1.53535e+06	665516	539557	334088	High	High	High	High	High	High	High	High	High
203	O00505	Importin subunit alpha-4 OS=Homo sapiens OX=9606 GN=KPNA3 PE=1 SV=2	18	6	32	4	1	521	57.8	4.94	1094	6	214685	325757	251269	349173	544695	317152	460466	178695	205620	High	High	Peak Found	High	High	High	High	High	High
204	P00367	Glutamate dehydrogenase 1, mitochondrial OS=Homo sapiens OX=9606 GN=GLUD1 PE=1 SV=2	18	8	32	8	1	558	61.4	7.8	768	8	4.54798e+06	5.76025e+06	3.7853e+06	604122	1.73012e+06	904439	258863	279652	168100	High	High	High	High	High	High	High	High	Peak Found
205	P98179	RNA-binding protein 3 OS=Homo sapiens OX=9606 GN=RBM3 PE=1 SV=1	34	5	32	4	1	157	17.2	8.91	1208	5	3.26961e+06	3.25962e+06	2.24496e+06	1.15826e+06	1.85851e+06	1.24244e+06	594423	452496	387497	High	High	High	High	High	High	High	High	High
206	O14879	Interferon-induced protein with tetratricopeptide repeats 3 OS=Homo sapiens OX=9606 GN=IFIT3 PE=1 SV=1	26	11	32	11	1	490	56	5.2	769	11	3.94925e+06	3.56727e+06	3.18829e+06	272248	603907	281807	262521	156253	124968	High	High	High	Peak Found	High	Peak Found	High	Peak Found	High
207	P31689	DnaJ homolog subfamily A member 1 OS=Homo sapiens OX=9606 GN=DNAJA1 PE=1 SV=2	15	5	32	5	1	397	44.8	7.08	509	5	2.50839e+06	2.26462e+06	2.16673e+06	908393	1.22775e+06	935454	214644	284394	126160	High	High	High	High	High	High	Peak Found	High	Peak Found
208	Q14694	Ubiquitin carboxyl-terminal hydrolase 10 OS=Homo sapiens OX=9606 GN=USP10 PE=1 SV=2	13	7	32	7	1	798	87.1	5.31	529	7	1.49234e+06	1.74248e+06	1.28726e+06	346186	454266	302336	101233	70114.7	71651.1	High	High	High	High	High	High	Peak Found	Peak Found	Peak Found
209	Q15084	Protein disulfide-isomerase A6 OS=Homo sapiens OX=9606 GN=PDIA6 PE=1 SV=1	23	8	32	8	1	440	48.1	5.08	795	8	2.6687e+06	2.96013e+06	3.24973e+06	1.09114e+06	1.48553e+06	921224	247022	184643	204929	High	High	High	High	High	High	High	High	High
210	Q14974	Importin subunit beta-1 OS=Homo sapiens OX=9606 GN=KPNB1 PE=1 SV=2	11	11	32	11	1	876	97.1	4.78	583	11	3.49389e+06	3.26909e+06	3.10264e+06	549741	667009	469163	140556	79961.1	37189.8	High	High	High	High	High	Peak Found	Peak Found	Peak Found	Peak Found
211	P51114	Fragile X mental retardation syndrome-related protein 1 OS=Homo sapiens OX=9606 GN=FXR1 PE=1 SV=3	20	11	32	10	1	621	69.7	6.15	483	11	2.45676e+06	2.96434e+06	1.63556e+06	319752	529909	363113	137012	44470.2		High	High	High	Peak Found	High	High	Peak Found	Peak Found	Not Found
212	P51572	B-cell receptor-associated protein 31 OS=Homo sapiens OX=9606 GN=BCAP31 PE=1 SV=3	30	6	32	6	1	246	28	8.44	465	6	6.92964e+06	7.66685e+06	5.37692e+06	1.74487e+06	2.96715e+06	1.93203e+06	498121	245193	374606	High	High	High	High	High	High	Peak Found	Peak Found	High
213	P16070	CD44 antigen OS=Homo sapiens OX=9606 GN=CD44 PE=1 SV=3	5	3	32	3	1	742	81.5	5.33	543	3	3.36523e+06	3.85475e+06	3.22294e+06	964555	1.71364e+06	1.78298e+06	184102	105729	189294	High	High	High	High	High	High	High	High	High
214	Q92804	TATA-binding protein-associated factor 2N OS=Homo sapiens OX=9606 GN=TAF15 PE=1 SV=1	20	5	32	4	1	592	61.8	8.02	664	5	3.68343e+06	6.29493e+06	4.2785e+06	331766	754860	515806	654021	414349	408377	High	High	High	Not Found	Peak Found	High	High	High	Not Found
215	P26447	Protein S100-A4 OS=Homo sapiens OX=9606 GN=S100A4 PE=1 SV=1	52	5	32	5	1	101	11.7	6.11	272	5	1.80218e+06	2.06688e+06	2.59595e+06	758927	948844	589942	432888	245858	289646	High	High	High	High	High	High	High	High	High
216	P35637	RNA-binding protein FUS OS=Homo sapiens OX=9606 GN=FUS PE=1 SV=1	9	3	31	2	1	526	53.4	9.36	671	3	2.6033e+06	2.48686e+06	2.45533e+06	229635	345483	275658	398221	201648	206955	High	High	High	High	High	High	High	High	High
217	Q9Y230	RuvB-like 2 OS=Homo sapiens OX=9606 GN=RUVBL2 PE=1 SV=3	23	9	31	9	1	463	51.1	5.64	507	9	1.41022e+06	1.76692e+06	1.56505e+06	304984	494522	274175		87129.8	983477	High	High	High	High	High	High	Not Found	Peak Found	Peak Found
218	Q14683	Structural maintenance of chromosomes protein 1A OS=Homo sapiens OX=9606 GN=SMC1A PE=1 SV=2	8	10	31	10	1	1233	143.1	7.64	403	10	2.00094e+06	2.20336e+06	1.58475e+06	452674	807722	546978	100034	31032.7	93446.5	High	High	High	High	High	High	Peak Found	Peak Found	Peak Found
219	O14979	Heterogeneous nuclear ribonucleoprotein D-like OS=Homo sapiens OX=9606 GN=HNRNPDL PE=1 SV=3	6	3	31	2	1	420	46.4	9.57	470	3	2.84698e+06	3.12326e+06	2.60538e+06	790145	1.66935e+06	938212	755998	489243	416366	High	High	High	High	High	High	High	High	High
220	Q9UBN7	Histone deacetylase 6 OS=Homo sapiens OX=9606 GN=HDAC6 PE=1 SV=2	17	15	31	15	1	1215	131.3	5.3	901	15	3.58565e+06	3.92476e+06	945580	44711.2	75702.8		115019	82874.8	144673	High	High	High	Peak Found	Peak Found	Not Found	Peak Found	Peak Found	Peak Found
221	P54886	Delta-1-pyrroline-5-carboxylate synthase OS=Homo sapiens OX=9606 GN=ALDH18A1 PE=1 SV=2	9	9	31	9	1	795	87.2	7.12	339	9	3.4906e+06	4.00472e+06	2.71178e+06	593509	974347	684149	186385	173846	167539	High	High	High	High	High	High	Peak Found	High	High
222	Q8WWM7	Ataxin-2-like protein OS=Homo sapiens OX=9606 GN=ATXN2L PE=1 SV=2	12	9	31	9	1	1075	113.3	8.59	640	9	2.00725e+06	2.81938e+06	1.47047e+06	1.01203e+06	1.18214e+06	894260	81485	83059.1	73461	High	High	High	High	High	High	Peak Found	Peak Found	Peak Found
223	Q9UQ80	Proliferation-associated protein 2G4 OS=Homo sapiens OX=9606 GN=PA2G4 PE=1 SV=3	22	7	31	7	1	394	43.8	6.55	344	7	7.30632e+06	8.26336e+06	4.49177e+06	535910	1.04356e+06	513901	615849	557097	432985	High	High	High	High	High	High	High	High	High
224	Q71RC2	La-related protein 4 OS=Homo sapiens OX=9606 GN=LARP4 PE=1 SV=3	14	10	30	10	1	724	80.5	6.61	341	10	1.38508e+06	1.36988e+06	437857	259239	591474	177351		51198.8	23700.9	High	High	High	High	High	High	Not Found	Peak Found	Peak Found
225	P27824	Calnexin OS=Homo sapiens OX=9606 GN=CANX PE=1 SV=2	16	5	30	5	1	592	67.5	4.6	729	5	6.31469e+06	5.29548e+06	5.85155e+06	1.51894e+06	2.4852e+06	1.73945e+06	229819	143954	182920	High	High	High	High	High	High	High	High	High
226	O95232	Luc7-like protein 3 OS=Homo sapiens OX=9606 GN=LUC7L3 PE=1 SV=2	12	5	30	5	1	432	51.4	9.79	348	5	4.93649e+06	5.53948e+06	2.55289e+06	1.74703e+06	1.80218e+06	1.21581e+06	1.8913e+06	1.18722e+06	1.22105e+06	High	High	High	High	High	High	High	High	High
227	O95347	Structural maintenance of chromosomes protein 2 OS=Homo sapiens OX=9606 GN=SMC2 PE=1 SV=2	11	11	30	11	1	1197	135.6	8.43	356	11	2.00943e+06	2.30115e+06	1.91304e+06	452595	393864	494799	156198	133472	99761.3	High	High	High	High	High	High	Peak Found	Peak Found	Peak Found
228	Q07021	Complement component 1 Q subcomponent-binding protein, mitochondrial OS=Homo sapiens OX=9606 GN=C1QBP PE=1 SV=1	17	6	30	6	1	282	31.3	4.84	580	6	4.64777e+06	5.52064e+06	5.06923e+06	3.57839e+06	4.44262e+06	2.82205e+06	1.7726e+06	1.00696e+06	1.05389e+06	High	High	High	High	High	High	High	High	High
229	Q9UMS4	Pre-mRNA-processing factor 19 OS=Homo sapiens OX=9606 GN=PRPF19 PE=1 SV=1	17	4	30	4	1	504	55.1	6.61	457	4	2.43846e+06	2.80713e+06	1.96495e+06	124820	401884	173040	188018	157014	126952	High	High	High	High	High	High	High	High	High
230	Q9NR30	Nucleolar RNA helicase 2 OS=Homo sapiens OX=9606 GN=DDX21 PE=1 SV=5	12	7	30	7	1	783	87.3	9.28	682	7	4.74662e+06	4.05642e+06	4.70446e+06	1.16899e+06	1.92806e+06	1.4916e+06	1.17837e+06	673890	742562	High	High	High	High	High	High	High	High	High
231	P51149	Ras-related protein Rab-7a OS=Homo sapiens OX=9606 GN=RAB7A PE=1 SV=1	29	5	30	5	1	207	23.5	6.7	657	5	3.93153e+06	4.19074e+06	3.29584e+06	574024	1.15794e+06	722955	268120	156570	197905	High	High	High	High	High	High	High	High	High
232	P51148	Ras-related protein Rab-5C OS=Homo sapiens OX=9606 GN=RAB5C PE=1 SV=2	24	3	29	3	1	216	23.5	8.41	634	3	2.3387e+06	2.92101e+06	1.97395e+06	648645	977744	533263	201390	148641	109088	High	High	High	High	High	High	High	High	High
233	Q8IVT2	Mitotic interactor and substrate of PLK1 OS=Homo sapiens OX=9606 GN=MISP PE=1 SV=1	21	10	29	10	1	679	75.3	6.83	742	10	1.49697e+06	1.12606e+06	1.0891e+06	508258	804080	752685	42991.2	46539.2	37482.9	High	High	High	High	High	High	Peak Found	Peak Found	Peak Found
234	P21796	Voltage-dependent anion-selective channel protein 1 OS=Homo sapiens OX=9606 GN=VDAC1 PE=1 SV=2	28	7	29	6	1	283	30.8	8.54	915	7	4.45846e+06	7.32563e+06	5.64159e+06	915036	1.97242e+06	1.35712e+06	1.2577e+06	886704	777864	High	High	High	High	High	High	High	High	High
235	Q12904	Aminoacyl tRNA synthase complex-interacting multifunctional protein 1 OS=Homo sapiens OX=9606 GN=AIMP1 PE=1 SV=2	29	5	29	5	1	312	34.3	8.43	549	5	1.01204e+06	1.54692e+06	1.12526e+06	454343	674066	414365		41844.5	27226.4	High	High	High	High	High	High	Not Found	Peak Found	Peak Found
236	Q58FF6	Putative heat shock protein HSP 90-beta 4 OS=Homo sapiens OX=9606 GN=HSP90AB4P PE=5 SV=1	9	4	29	2	1	505	58.2	4.73	1009	4		160844								Peak Found	High	High	Peak Found	Peak Found	Peak Found	Peak Found	Peak Found	Peak Found
237	Q6PKG0	La-related protein 1 OS=Homo sapiens OX=9606 GN=LARP1 PE=1 SV=2	10	7	29	7	1	1096	123.4	8.82	324	7	1.10202e+06	1.42194e+06	1.0024e+06	405812	553827	419345	182104	77797.2	52815.5	High	High	High	High	High	High	Peak Found	Peak Found	Peak Found
238	P17812	CTP synthase 1 OS=Homo sapiens OX=9606 GN=CTPS1 PE=1 SV=2	19	9	29	9	1	591	66.6	6.46	381	9	1.94891e+06	2.03013e+06	1.40417e+06	446049	660308	322268	197606	138037	132150	High	High	High	Peak Found	High	High	Peak Found	Peak Found	Peak Found
239	P40763	Signal transducer and activator of transcription 3 OS=Homo sapiens OX=9606 GN=STAT3 PE=1 SV=2	14	8	29	8	1	770	88	6.3	671	8	2.12428e+06	2.38153e+06	1.60887e+06	281543	382700	223355	21283.2		23377.7	High	High	High	High	High	High	Peak Found	Not Found	Peak Found
240	O43395	U4/U6 small nuclear ribonucleoprotein Prp3 OS=Homo sapiens OX=9606 GN=PRPF3 PE=1 SV=2	20	8	29	8	1	683	77.5	9.5	555	8	1.92242e+06	2.21959e+06	1.62536e+06	440506	779796	554914	89240.1	81980.8	68821.3	High	High	High	High	High	High	Peak Found	Peak Found	Peak Found
241	Q6N043	Zinc finger protein 280D OS=Homo sapiens OX=9606 GN=ZNF280D PE=1 SV=3	10	8	29	8	1	979	109.2	8.19	343	8	475224	1.12377e+06	634119	781359	1.28358e+06	597942	312689	184258	329828	High	High	High	High	High	High	High	High	Peak Found
242	Q15363	Transmembrane emp24 domain-containing protein 2 OS=Homo sapiens OX=9606 GN=TMED2 PE=1 SV=1	18	4	29	4	1	201	22.7	5.17	656	4	2.92493e+06	3.57333e+06	3.01181e+06	707553	1.11718e+06	871765	272399	138662	216425	High	High	High	High	High	High	High	High	High
243	P05387	60S acidic ribosomal protein P2 OS=Homo sapiens OX=9606 GN=RPLP2 PE=1 SV=1	68	6	28	6	1	115	11.7	4.54	639	6	4.77018e+06	4.61787e+06	4.51455e+06	632742	1.03545e+06	532517	259014	294650	155231	High	High	High	High	High	High	High	High	Peak Found
244	Q7Z6Z7	E3 ubiquitin-protein ligase HUWE1 OS=Homo sapiens OX=9606 GN=HUWE1 PE=1 SV=3	3	10	28	10	1	4374	481.6	5.22	422	10	1.16483e+06	1.20616e+06	1.08567e+06	263044	440996	227156	116000	87684.2	56651.2	High	High	High	High	High	High	Peak Found	Peak Found	Peak Found
245	Q8NCW5	NAD(P)H-hydrate epimerase OS=Homo sapiens OX=9606 GN=NAXE PE=1 SV=2	13	3	28	3	1	288	31.7	7.66	773	3	2.92255e+06	3.19187e+06	2.43936e+06	736563	1.61387e+06	443967	188037	114985	78555.6	High	High	High	High	High	High	High	High	High
246	Q6P2E9	Enhancer of mRNA-decapping protein 4 OS=Homo sapiens OX=9606 GN=EDC4 PE=1 SV=1	8	8	28	8	1	1401	151.6	5.86	562	8	1.35779e+06	1.42737e+06	1.14765e+06	305995	540621	128766				High	High	High	High	High	High	Not Found	Not Found	Not Found
247	Q15393	Splicing factor 3B subunit 3 OS=Homo sapiens OX=9606 GN=SF3B3 PE=1 SV=4	9	10	28	10	1	1217	135.5	5.26	308	10	2.47225e+06	3.08516e+06	1.85133e+06	405800	981003	591049	209648	95349.6	142574	High	High	High	High	High	High	Peak Found	Peak Found	Peak Found
248	P06748	Nucleophosmin OS=Homo sapiens OX=9606 GN=NPM1 PE=1 SV=2	31	6	27	6	1	294	32.6	4.78	222	6	6.59171e+06	7.83988e+06	5.10797e+06	1.71535e+06	2.10663e+06	1.58571e+06	1.36629e+06	947638	768529	High	High	High	High	High	High	High	High	High
249	O43707	Alpha-actinin-4 OS=Homo sapiens OX=9606 GN=ACTN4 PE=1 SV=2	20	15	27	9	1	911	104.8	5.44	331	15	448421	149784	364958	43753.2	741959	4.50537e+06		11917.2	12702.5	High	Not Found	High	Not Found	High	High	Not Found	Not Found	Not Found
250	P17980	26S proteasome regulatory subunit 6A OS=Homo sapiens OX=9606 GN=PSMC3 PE=1 SV=3	25	10	27	9	1	439	49.2	5.24	196	10	3.23189e+06	3.62853e+06	2.89852e+06	561496	912610	284442	69082.8	70001.6	22801.5	High	High	High	High	High	High	Peak Found	Peak Found	Peak Found
251	P17987	T-complex protein 1 subunit alpha OS=Homo sapiens OX=9606 GN=TCP1 PE=1 SV=1	12	7	27	7	1	556	60.3	6.11	245	7	3.05296e+06	3.99583e+06	2.92768e+06	455297	1.16009e+06	947450	517765	554248	333503	High	High	High	High	High	High	High	High	High
252	Q8WX93	Palladin OS=Homo sapiens OX=9606 GN=PALLD PE=1 SV=3	7	8	27	8	1	1383	150.5	7.09	531	8	2.07676e+06	2.56655e+06	2.12467e+06	320356	757244	380679	62350.4	40677.2	59510.4	High	High	High	High	High	High	Peak Found	Peak Found	Peak Found
253	Q12905	Interleukin enhancer-binding factor 2 OS=Homo sapiens OX=9606 GN=ILF2 PE=1 SV=2	15	4	27	4	1	390	43	5.26	389	4	1.48656e+06	1.42499e+06	1.25441e+06	525153	517193	566209	328714	259980	192096	High	High	High	High	High	High	High	High	High
254	O95433	Activator of 90 kDa heat shock protein ATPase homolog 1 OS=Homo sapiens OX=9606 GN=AHSA1 PE=1 SV=1	24	6	27	6	1	338	38.3	5.53	469	6	2.14389e+06	2.55525e+06	1.97749e+06	567162	906290	623275	191036	166338	156998	High	High	High	High	High	High	Peak Found	Peak Found	High
255	O60684	Importin subunit alpha-7 OS=Homo sapiens OX=9606 GN=KPNA6 PE=1 SV=1	10	4	27	2	1	536	60	4.98	506	4	518434	590589	499505	259242	406979	202853	148723	68710.7	50015.6	High	High	High	High	High	High	High	Peak Found	Not Found
256	O95373	Importin-7 OS=Homo sapiens OX=9606 GN=IPO7 PE=1 SV=1	5	4	27	4	1	1038	119.4	4.82	527	4	3.90281e+06	4.00455e+06	3.87392e+06	1.28988e+06	1.9533e+06	1.36787e+06	288031	161641	166421	High	High	High	High	High	High	High	Peak Found	High
257	P09913	Interferon-induced protein with tetratricopeptide repeats 2 OS=Homo sapiens OX=9606 GN=IFIT2 PE=1 SV=1	10	4	27	4	1	472	54.6	6.76	564	4	736585	1.24749e+06	917279	462376	796607	499640	105433	77246.3	116689	High	High	High	High	High	High	High	High	High
258	Q92841	Probable ATP-dependent RNA helicase DDX17 OS=Homo sapiens OX=9606 GN=DDX17 PE=1 SV=2	10	8	27	7	1	729	80.2	8.27	451	8	1.09217e+07	1.31352e+07	8.60608e+06	2.51599e+06	3.60036e+06	3.51633e+06	1.59302e+06	1.11231e+06	1.04008e+06	High	High	High	High	High	High	Peak Found	High	High
259	P41252	Isoleucine--tRNA ligase, cytoplasmic OS=Homo sapiens OX=9606 GN=IARS PE=1 SV=2	11	10	26	10	1	1262	144.4	6.15	346	10	2.64774e+06	2.86675e+06	2.33029e+06	328116	597706	257411	215295	131880	181931	High	High	High	Peak Found	Peak Found	Peak Found	Peak Found	Peak Found	Peak Found
260	O75152	Zinc finger CCCH domain-containing protein 11A OS=Homo sapiens OX=9606 GN=ZC3H11A PE=1 SV=3	7	6	26	6	1	810	89.1	8.37	664	6	693297	1.02588e+06	985886	366339	587612	427697	698593	438904	414857	High	High	High	High	High	High	High	High	High
261	Q99590	Protein SCAF11 OS=Homo sapiens OX=9606 GN=SCAF11 PE=1 SV=2	7	9	26	9	1	1463	164.6	8.41	366	9	1.67626e+06	1.94225e+06	1.19626e+06	404140	578430	471554	56403.6	18891.9	41687.6	High	High	High	High	High	High	Peak Found	Peak Found	Peak Found
262	P49792	E3 SUMO-protein ligase RanBP2 OS=Homo sapiens OX=9606 GN=RANBP2 PE=1 SV=2	6	14	26	14	1	3224	358	6.2	591	14	1.34727e+06	1.62277e+06	1.19527e+06	210769	287006	221456	57757.8	82856.6	35742.7	High	High	High	Peak Found	Peak Found	High	Peak Found	Peak Found	Peak Found
263	Q06323	Proteasome activator complex subunit 1 OS=Homo sapiens OX=9606 GN=PSME1 PE=1 SV=1	22	4	26	4	1	249	28.7	6.02	773	4	1.86799e+06	2.08957e+06	1.93531e+06	680548	913910	384796	108323	145493	106620	High	High	High	High	High	High	High	High	High
264	Q52LJ0	Protein FAM98B OS=Homo sapiens OX=9606 GN=FAM98B PE=1 SV=1	15	7	26	7	1	330	37.2	6.29	283	7	2.5861e+06	2.5802e+06	1.93088e+06	604420	927116	640820	120773	101084	99543	High	High	High	High	High	High	High	High	Peak Found
265	P62191	26S proteasome regulatory subunit 4 OS=Homo sapiens OX=9606 GN=PSMC1 PE=1 SV=1	20	7	26	7	1	440	49.2	6.21	440	7	1.36793e+06	1.48105e+06	1.50168e+06	498368	755642	433807	58594.3	30974.1	64810.1	High	High	High	High	High	High	Peak Found	Peak Found	Peak Found
266	P67809	Nuclease-sensitive element-binding protein 1 OS=Homo sapiens OX=9606 GN=YBX1 PE=1 SV=3	9	4	26	3	1	324	35.9	9.88	732	4	2.96712e+06	3.34635e+06	2.53875e+06	516320	757930	896758	751366	559583	364350	High	High	High	High	High	High	High	High	High
267	P46778	60S ribosomal protein L21 OS=Homo sapiens OX=9606 GN=RPL21 PE=1 SV=2	24	4	26	4	1	160	18.6	10.49	363	4	5.13489e+06	5.55091e+06	4.36137e+06	1.33648e+06	2.02132e+06	1.42772e+06	2.11988e+06	1.25564e+06	1.10524e+06	High	High	High	High	High	High	Peak Found	High	High
268	Q14247	Src substrate cortactin OS=Homo sapiens OX=9606 GN=CTTN PE=1 SV=2	20	8	26	8	1	550	61.5	5.4	302	8	1.11938e+06	1.23923e+06	1.22405e+06	198334	586697	823197	49149.6		62966.8	High	High	High	High	High	High	Peak Found	Not Found	Peak Found
269	Q9Y678	Coatomer subunit gamma-1 OS=Homo sapiens OX=9606 GN=COPG1 PE=1 SV=1	8	5	25	5	1	874	97.7	5.47	700	5	2.21362e+06	2.48822e+06	1.95251e+06	717265	952716	750804	158642	168918	111388	High	High	High	High	High	High	High	High	High
270	P51610	Host cell factor 1 OS=Homo sapiens OX=9606 GN=HCFC1 PE=1 SV=2	5	6	25	6	1	2035	208.6	7.46	441	6	610780	552372	674221	161934	218912	38553.4		23036.3		High	High	High	High	High	High	Not Found	Peak Found	Not Found
271	Q13049	E3 ubiquitin-protein ligase TRIM32 OS=Homo sapiens OX=9606 GN=TRIM32 PE=1 SV=2	11	6	25	6	1	653	71.9	6.98	800	6	7.47591e+06	8.8748e+06	4.97628e+06	4.3254e+06	4.34014e+06	2.95794e+06	2.55004e+06	1.72683e+06	1.69711e+06	High	High	High	High	High	High	Peak Found	Peak Found	Peak Found
272	P13797	Plastin-3 OS=Homo sapiens OX=9606 GN=PLS3 PE=1 SV=4	16	8	25	8	1	630	70.8	5.6	665	8	1.33996e+06	1.77954e+06	1.40991e+06	238772	571388	310965	73326.5	65375.7	27760.9	High	High	High	High	High	High	Peak Found	Peak Found	Peak Found
273	Q9H078	Caseinolytic peptidase B protein homolog OS=Homo sapiens OX=9606 GN=CLPB PE=1 SV=1	10	7	25	7	1	707	78.7	9.01	638	7	2.16021e+06	2.0474e+06	1.32711e+06	411674	704575	562388	135772	56518.4	53498	High	High	High	High	High	High	Peak Found	Peak Found	Peak Found
274	Q99623	Prohibitin-2 OS=Homo sapiens OX=9606 GN=PHB2 PE=1 SV=2	13	4	25	4	1	299	33.3	9.83	160	4	812788	2.74508e+06	693019	322151	808009	707505	877286	622970	608652	High	High	High	High	High	High	High	High	High
275	O75400	Pre-mRNA-processing factor 40 homolog A OS=Homo sapiens OX=9606 GN=PRPF40A PE=1 SV=2	9	5	24	5	1	957	108.7	7.56	485	5	1.06077e+06	841722	832740	287967	410378	129065	58202.3	22749.7	34468.8	High	High	High	High	High	High	High	Peak Found	Peak Found
276	O60216	Double-strand-break repair protein rad21 homolog OS=Homo sapiens OX=9606 GN=RAD21 PE=1 SV=2	14	7	24	7	1	631	71.6	4.65	630	7	663606	896420	647190	198641	358013	254738		12756.3	31478	High	High	High	High	High	High	Not Found	Peak Found	High
277	Q96J01	THO complex subunit 3 OS=Homo sapiens OX=9606 GN=THOC3 PE=1 SV=1	9	5	24	5	1	351	38.7	6.09	487	5	3.10792e+06	3.29092e+06	1.65675e+06	909936	1095121	707554	615974	443197	447098	High	High	High	High	High	High	High	High	High
278	O60884	DnaJ homolog subfamily A member 2 OS=Homo sapiens OX=9606 GN=DNAJA2 PE=1 SV=1	17	6	24	6	1	412	45.7	6.48	410	6	1.56978e+06	1.50933e+06	1.32895e+06	330568	474218	328910	152894	77789.9	36716.4	High	High	High	High	High	High	Peak Found	High	Peak Found
279	P61019	Ras-related protein Rab-2A OS=Homo sapiens OX=9606 GN=RAB2A PE=1 SV=1	16	4	24	4	1	212	23.5	6.54	330	4	3.55136e+06	4.00322e+06	3.01627e+06	1.17346e+06	1.87991e+06	1.10974e+06	325145	280634	88201.8	High	High	High	High	High	High	High	High	High
280	P45973	Chromobox protein homolog 5 OS=Homo sapiens OX=9606 GN=CBX5 PE=1 SV=1	25	5	24	4	1	190	22.1	5.86	525	5	4.69429e+06	5.3828e+06	3.49164e+06	1.70496e+06	3.24591e+06	2.11663e+06	3.31942e+06	1.93497e+06	1.88029e+06	High	High	High	High	High	High	High	High	High
281	Q01105	Protein SET OS=Homo sapiens OX=9606 GN=SET PE=1 SV=3	20	6	24	6	1	290	33.5	4.32	368	6	3.18643e+06	4.04667e+06	2.57807e+06	2.00477e+06	2.23994e+06	1.67441e+06	647325	515194	420367	High	High	High	High	High	High	High	High	High
282	P36542	ATP synthase subunit gamma, mitochondrial OS=Homo sapiens OX=9606 GN=ATP5F1C PE=1 SV=1	22	5	24	5	1	298	33	9.22	629	5	2.96522e+06	3.37037e+06	2.36296e+06	375289	777849	588433	159952	93788.4	26300.5	High	High	High	High	High	High	Peak Found	Peak Found	Peak Found
283	P52292	Importin subunit alpha-1 OS=Homo sapiens OX=9606 GN=KPNA2 PE=1 SV=1	12	4	24	4	1	529	57.8	5.4	753	4	1.0155e+06	1.31402e+06	988204	414048	645317	323490	128470	112606	104817	High	High	High	High	High	High	High	High	High
284	P11586	C-1-tetrahydrofolate synthase, cytoplasmic OS=Homo sapiens OX=9606 GN=MTHFD1 PE=1 SV=3	12	9	24	9	1	935	101.5	7.3	475	9	2.35218e+06	2.35629e+06	1.75208e+06	150111	252744	166957	111201	44235.9	48847.3	High	High	High	Peak Found	High	High	Peak Found	Peak Found	Peak Found
285	Q9Y265	RuvB-like 1 OS=Homo sapiens OX=9606 GN=RUVBL1 PE=1 SV=1	13	6	24	6	1	456	50.2	6.42	368	6	1.58567e+06	1.74439e+06	1.58592e+06	450405	733626	346034		25579.4		High	High	High	High	High	High	Not Found	Peak Found	Not Found
286	Q5QJE6	Deoxynucleotidyltransferase terminal-interacting protein 2 OS=Homo sapiens OX=9606 GN=DNTTIP2 PE=1 SV=2	16	8	24	8	1	756	84.4	6.16	366	8	427376	516353	314151	596798	1.22066e+06	1.00566e+06	419727	267620	275262	High	High	High	High	High	High	High	High	High
287	P32119	Peroxiredoxin-2 OS=Homo sapiens OX=9606 GN=PRDX2 PE=1 SV=5	21	3	23	3	1	198	21.9	5.97	548	3	539620	734919	737989	810300	1.02059e+06	592004	542807	280665	344019	High	High	High	High	High	High	High	High	High
288	O60488	Long-chain-fatty-acid--CoA ligase 4 OS=Homo sapiens OX=9606 GN=ACSL4 PE=1 SV=2	9	6	23	5	1	711	79.1	8.38	425	6	2.39958e+06	2.91243e+06	1.95234e+06	340009	584464	368694	106473	50898.4	18099.8	High	High	High	High	High	High	Peak Found	Peak Found	Peak Found
289	Q9Y3I0	tRNA-splicing ligase RtcB homolog OS=Homo sapiens OX=9606 GN=RTCB PE=1 SV=1	7	4	23	4	1	505	55.2	7.23	505	4	3.05333e+06	3.73853e+06	2.90728e+06	707199	978565	681660	303505	168861	165802	High	High	High	High	High	High	High	High	High
290	Q9BXP5	Serrate RNA effector molecule homolog OS=Homo sapiens OX=9606 GN=SRRT PE=1 SV=1	10	7	23	7	1	876	100.6	5.96	524	7	1.20915e+06	1.69941e+06	1.0796e+06	378265	173742	65940.6	84788.9	64016.2	24732.7	High	High	High	High	High	High	Peak Found	Peak Found	High
291	Q15029	116 kDa U5 small nuclear ribonucleoprotein component OS=Homo sapiens OX=9606 GN=EFTUD2 PE=1 SV=1	11	8	23	8	1	972	109.4	5	565	8	1.08388e+06	1.08746e+06	938394	171707	274335	244914	65315.4	25151	174030	High	High	High	High	High	High	Peak Found	Peak Found	Peak Found
292	P30153	Serine/threonine-protein phosphatase 2A 65 kDa regulatory subunit A alpha isoform OS=Homo sapiens OX=9606 GN=PPP2R1A PE=1 SV=4	14	8	23	4	1	589	65.3	5.11	284	8	1.14616e+06	1.19927e+06	1.12319e+06	330371	429840	271974	27531.4		41716.4	High	High	High	High	High	Peak Found	Not Found	Not Found	Peak Found
293	O75533	Splicing factor 3B subunit 1 OS=Homo sapiens OX=9606 GN=SF3B1 PE=1 SV=3	8	9	23	9	1	1304	145.7	7.09	529	9	1.79777e+06	2.05606e+06	1.60086e+06	334014	577062	408850	135294	116254	52639.6	High	High	High	High	High	High	Peak Found	Peak Found	Peak Found
294	Q9BUJ2	Heterogeneous nuclear ribonucleoprotein U-like protein 1 OS=Homo sapiens OX=9606 GN=HNRNPUL1 PE=1 SV=2	7	5	23	5	1	856	95.7	6.92	625	5	1.47887e+06	2.19846e+06	1.44025e+06	535237	872853	496852	455870	115741	14709.2	High	High	High	High	High	High	Peak Found	Peak Found	Peak Found
295	O95816	BAG family molecular chaperone regulator 2 OS=Homo sapiens OX=9606 GN=BAG2 PE=1 SV=1	42	7	23	7	1	211	23.8	6.7	271	7	1.65793e+06	1.75899e+06	1.4958e+06	505310	688035	491632	343167	291405	279225	High	High	High	High	High	High	High	High	High
296	P16989	Y-box-binding protein 3 OS=Homo sapiens OX=9606 GN=YBX3 PE=1 SV=4	13	3	23	2	1	372	40.1	9.77	575	3	1.29868e+06	1.38828e+06	1.25572e+06	206709	344332	252553	290615	150617	138044	High	High	High	High	High	High	High	High	High
297	Q9BSJ8	Extended synaptotagmin-1 OS=Homo sapiens OX=9606 GN=ESYT1 PE=1 SV=1	11	9	23	9	1	1104	122.8	5.83	474	9	2.00099e+06	2.19303e+06	1.9097e+06	231862	3.69894e+06	1.27843e+07	49683.1	40140.3	47862.7	High	High	High	High	High	High	Peak Found	Peak Found	Peak Found
298	Q8NCA5	Protein FAM98A OS=Homo sapiens OX=9606 GN=FAM98A PE=1 SV=1	8	5	23	5	1	519	55.4	9.03	612	5	2.03286e+06	2.37585e+06	1.33508e+06	314001	419913	202472	198180	84561.5	72403.1	High	High	High	High	High	High	High	High	Peak Found
299	P32004	Neural cell adhesion molecule L1 OS=Homo sapiens OX=9606 GN=L1CAM PE=1 SV=2	6	6	22	6	1	1257	139.9	6.24	444	6	1.4337e+06	1.30376e+06	998225	153551	313905	175689	22244.7			High	High	High	High	High	High	Peak Found	Not Found	Not Found
300	P78347	General transcription factor II-I OS=Homo sapiens OX=9606 GN=GTF2I PE=1 SV=2	6	5	22	5	1	998	112.3	6.39	551	5	1.54248e+06	1.70003e+06	1.39814e+06	497422	630480	274282	17068.9	13718.9	16493.6	High	High	High	High	High	High	Peak Found	Peak Found	Peak Found
301	Q99661	Kinesin-like protein KIF2C OS=Homo sapiens OX=9606 GN=KIF2C PE=1 SV=2	11	8	22	7	1	725	81.3	7.83	304	8	1.42256e+06	1.45105e+06	965632	281752	259136	237509	17883.6	9944.89	9419.98	High	High	High	High	Peak Found	High	Peak Found	Peak Found	Peak Found
302	P05023	Sodium/potassium-transporting ATPase subunit alpha-1 OS=Homo sapiens OX=9606 GN=ATP1A1 PE=1 SV=1	5	4	22	4	1	1023	112.8	5.49	156	4	2.49468e+06	2.5613e+06	2.36157e+06	318000	827384	515871	157402	82381.8	88204.5	High	High	High	High	High	High	Peak Found	Peak Found	High
303	P05198	Eukaryotic translation initiation factor 2 subunit 1 OS=Homo sapiens OX=9606 GN=EIF2S1 PE=1 SV=3	25	5	22	5	1	315	36.1	5.08	781	5	1.66531e+06	2.92074e+06	1.24937e+06	374671	648428	400713	181650	80253.6	82735.3	High	High	High	High	High	High	Peak Found	High	Peak Found
304	Q9H2U1	ATP-dependent RNA helicase DHX36 OS=Homo sapiens OX=9606 GN=DHX36 PE=1 SV=2	10	9	22	9	1	1008	114.7	7.68	389	9	1.28812e+06	1.58195e+06	788229	292533	538911	304262	331045	419008	137183	High	High	High	High	High	High	Peak Found	Peak Found	Peak Found
305	Q8N1F7	Nuclear pore complex protein Nup93 OS=Homo sapiens OX=9606 GN=NUP93 PE=1 SV=2	7	5	22	5	1	819	93.4	5.72	419	5	640544	1.00379e+06	652979	341945	479233	380961		37631.5	38577.3	High	High	High	High	High	High	Not Found	Peak Found	Peak Found
306	P25205	DNA replication licensing factor MCM3 OS=Homo sapiens OX=9606 GN=MCM3 PE=1 SV=3	10	7	22	7	1	808	90.9	5.77	411	7	1.2411e+06	963772	988805	232639	325348	241384	36018.7	32851.9	43138.8	High	High	High	High	High	High	High	High	High
307	Q3MHD2	Protein LSM12 homolog OS=Homo sapiens OX=9606 GN=LSM12 PE=1 SV=2	38	6	22	6	1	195	21.7	7.74	221	6	2.01236e+06	2.43313e+06	1.58116e+06	223526	426311	262565	74861.6	104320	88853.4	High	High	High	High	High	High	Peak Found	Peak Found	Peak Found
308	P60660	Myosin light polypeptide 6 OS=Homo sapiens OX=9606 GN=MYL6 PE=1 SV=2	25	3	22	3	1	151	16.9	4.65	425	3	1.61074e+06	1.57675e+06	1.80546e+06	694595	1.19489e+06	2.28561e+06	300203	205407	187350	High	High	High	High	High	High	High	High	High
309	P30101	Protein disulfide-isomerase A3 OS=Homo sapiens OX=9606 GN=PDIA3 PE=1 SV=4	10	4	22	4	1	505	56.7	6.35	503	4	943580	930613	1.18624e+06	448554	374246	270976	250756	185950	127471	High	High	High	High	High	High	High	High	Peak Found
310	O00592	Podocalyxin OS=Homo sapiens OX=9606 GN=PODXL PE=1 SV=2	12	6	22	6	1	558	58.6	5.49	498	6	2.59143e+06	2.4947e+06	2.02971e+06	230173	433590	146587			25542.8	High	High	High	High	High	High	Not Found	Not Found	Peak Found
311	P31942	Heterogeneous nuclear ribonucleoprotein H3 OS=Homo sapiens OX=9606 GN=HNRNPH3 PE=1 SV=2	16	4	22	4	1	346	36.9	6.87	588	4	1.17365e+06	1.25263e+06	790666	284539	504380	276936	203501	153175	98295.5	High	High	High	High	High	High	High	High	High
312	Q13247	Serine/arginine-rich splicing factor 6 OS=Homo sapiens OX=9606 GN=SRSF6 PE=1 SV=2	13	4	21	3	1	344	39.6	11.43	261	4	1.269e+06	1.26044e+06	938471	205241	357105	125033	267586	264777	120401	High	High	High	Peak Found	Peak Found	Peak Found	High	High	High
313	P38919	Eukaryotic initiation factor 4A-III OS=Homo sapiens OX=9606 GN=EIF4A3 PE=1 SV=4	15	6	21	6	1	411	46.8	6.73	490	6	1.70642e+06	2.32906e+06	1.90118e+06	210138	451010	205808	84701.6	56281.6	58848.2	High	High	High	High	High	High	High	High	High
314	Q8N8S7	Protein enabled homolog OS=Homo sapiens OX=9606 GN=ENAH PE=1 SV=2	18	6	21	6	1	591	66.5	6.93	264	6	1.52676e+06	1.49404e+06	1.26269e+06	324407	561838	294199			36788	High	High	High	High	High	High	Not Found	Not Found	Peak Found
315	Q2TAY7	WD40 repeat-containing protein SMU1 OS=Homo sapiens OX=9606 GN=SMU1 PE=1 SV=2	13	7	21	7	1	513	57.5	7.18	294	7	2.6119e+06	3.13343e+06	1.88494e+06	403188	745988	375367	28416.7	50582		High	High	High	High	High	Peak Found	Peak Found	Peak Found	Not Found
316	P78380	Oxidized low-density lipoprotein receptor 1 OS=Homo sapiens OX=9606 GN=OLR1 PE=1 SV=1	16	5	21	5	1	273	30.9	7.28	434	5	1.96145e+06	2.37002e+06	1.6158e+06	607826	1.00934e+06	582116	336743	210220	192946	High	High	High	High	High	High	High	High	High
317	Q14980	Nuclear mitotic apparatus protein 1 OS=Homo sapiens OX=9606 GN=NUMA1 PE=1 SV=2	6	12	21	12	1	2115	238.1	5.78	176	12	1.0235e+06	1.2297e+06	1.00445e+06	256663	479980	555628	165545	52719.8	16119.8	High	High	High	High	High	High	Peak Found	Peak Found	Peak Found
318	Q92900	Regulator of nonsense transcripts 1 OS=Homo sapiens OX=9606 GN=UPF1 PE=1 SV=2	9	8	21	8	1	1129	124.3	6.61	547	8	1.43091e+06	1.11233e+06	918228	257025	386428	601480	116446	14591.5	17688.9	High	High	High	Peak Found	High	Peak Found	Peak Found	Peak Found	Peak Found
319	Q9UHX1	Poly(U)-binding-splicing factor PUF60 OS=Homo sapiens OX=9606 GN=PUF60 PE=1 SV=1	13	6	21	6	1	559	59.8	5.29	204	6	651388	482702	289449	378181	493434	274756	96703.8	49523.1	79181.3	High	High	High	High	High	High	High	Peak Found	High
320	Q6Y7W6	GRB10-interacting GYF protein 2 OS=Homo sapiens OX=9606 GN=GIGYF2 PE=1 SV=1	7	7	21	7	1	1299	150	5.54	313	7	768562	906252	575359	259699	275505	136133				High	High	High	High	High	High	Not Found	Not Found	Not Found
321	P18754	Regulator of chromosome condensation OS=Homo sapiens OX=9606 GN=RCC1 PE=1 SV=1	16	9	21	9	1	421	44.9	7.52	386	9	1.51366e+06	2.29425e+06	2.11696e+06	1.19992e+06	2.32417e+06	1.75004e+06	392085	323595	302525	High	High	High	High	High	High	Peak Found	High	Peak Found
322	Q9Y2Z4	Tyrosine--tRNA ligase, mitochondrial OS=Homo sapiens OX=9606 GN=YARS2 PE=1 SV=2	12	5	21	5	1	477	53.2	8.98	281	5	1.96385e+06	1.88521e+06	1.22504e+06	417688	766797	426339	213825	200122	128795	High	High	High	High	High	High	High	High	Peak Found
323	Q9BY44	Eukaryotic translation initiation factor 2A OS=Homo sapiens OX=9606 GN=EIF2A PE=1 SV=3	6	3	21	3	1	585	64.9	8.87	504	3	1.79278e+06	2.0655e+06	1.45731e+06	432421	767439	476954	261140	163514	95633	High	High	High	High	High	High	High	High	High
324	P46109	Crk-like protein OS=Homo sapiens OX=9606 GN=CRKL PE=1 SV=1	17	5	21	5	1	303	33.8	6.74	353	5	925950	1.21006e+06	714665	289678	531984	187724	53664.9	30466.7	29402	High	High	High	High	High	High	Peak Found	Peak Found	Peak Found
325	Q9UMR2	ATP-dependent RNA helicase DDX19B OS=Homo sapiens OX=9606 GN=DDX19B PE=1 SV=1	10	5	21	5	1	479	53.9	6.3	327	5	1.74448e+06	1.93196e+06	1.60832e+06	350005	632485	430981	163812	83960.4	95487.4	High	High	High	High	High	High	High	Peak Found	Peak Found
326	O00422	Histone deacetylase complex subunit SAP18 OS=Homo sapiens OX=9606 GN=SAP18 PE=1 SV=1	19	3	21	3	1	153	17.6	9.35	494	3	1.06861e+06	1.29904e+06	1.12246e+06	716788	732652	545949	321799	260724	202656	High	High	High	High	High	High	High	High	High
327	O95340	Bifunctional 3'-phosphoadenosine 5'-phosphosulfate synthase 2 OS=Homo sapiens OX=9606 GN=PAPSS2 PE=1 SV=2	13	5	20	5	1	614	69.5	8.03	305	5	691970	842300	782304	123793	195194	189376	141483	79545.8	115478	High	High	High	Peak Found	High	High	High	Peak Found	Peak Found
328	Q9Y262	Eukaryotic translation initiation factor 3 subunit L OS=Homo sapiens OX=9606 GN=EIF3L PE=1 SV=1	11	4	20	4	1	564	66.7	6.34	155	4	774215	1.10218e+06	753351	84401.7	134446	64585.7	56755.2	35934	34552.7	High	High	High	High	High	High	High	High	High
329	O95573	Long-chain-fatty-acid--CoA ligase 3 OS=Homo sapiens OX=9606 GN=ACSL3 PE=1 SV=3	11	8	20	7	1	720	80.4	8.38	251	8	2.61237e+06	2.68901e+06	2.04463e+06	201665	464847	241891	47183		43971.2	High	High	High	High	High	High	Not Found	Not Found	Peak Found
330	P20674	Cytochrome c oxidase subunit 5A, mitochondrial OS=Homo sapiens OX=9606 GN=COX5A PE=1 SV=2	15	3	20	3	1	150	16.8	6.79	466	3	2.14415e+06	2472768	1.91772e+06	1.15531e+06	1.73124e+06	1.30617e+06	102970	114809	77162.5	High	High	High	High	High	High	High	High	High
331	Q06830	Peroxiredoxin-1 OS=Homo sapiens OX=9606 GN=PRDX1 PE=1 SV=1	13	2	20	2	1	199	22.1	8.13	238	2	1.06547e+06	1.46299e+06	1.19343e+06	493504	838150	570459	441804	216858	238004	High	High	High	High	High	High	High	High	High
332	Q9UK41	Vacuolar protein sorting-associated protein 28 homolog OS=Homo sapiens OX=9606 GN=VPS28 PE=1 SV=1	29	5	20	5	1	221	25.4	5.54	636	5	1.48425e+06	1.86287e+06	1.28265e+06	213883	442178	218092	50896.2	21741.3		High	High	High	High	High	High	Peak Found	Peak Found	Not Found
333	Q14118	Dystroglycan OS=Homo sapiens OX=9606 GN=DAG1 PE=1 SV=2	11	6	20	6	1	895	97.4	8.56	278	6	1.30217e+06	1.34458e+06	1.12003e+06	235469	495842	196117	60587.6	22060.2	34551.1	High	High	High	High	High	High	Peak Found	Peak Found	Peak Found
334	Q9BRS2	Serine/threonine-protein kinase RIO1 OS=Homo sapiens OX=9606 GN=RIOK1 PE=1 SV=2	8	5	20	5	1	568	65.5	6.19	532	5	720369	947273	420377	288613	326461	228509	192930	27081.8	109653	High	High	High	High	High	High	High	Peak Found	High
335	P33991	DNA replication licensing factor MCM4 OS=Homo sapiens OX=9606 GN=MCM4 PE=1 SV=5	4	3	20	2	1	863	96.5	6.74	511	3	951760	1.17587e+06	888001	219935	368265	256587	51905	32947.2	34416	High	High	High	High	High	High	High	Peak Found	Peak Found
336	P20042	Eukaryotic translation initiation factor 2 subunit 2 OS=Homo sapiens OX=9606 GN=EIF2S2 PE=1 SV=2	19	5	20	5	1	333	38.4	5.8	319	5	3.50332e+06	3.06165e+06	2.45236e+06	262899	491871	309520	276582	174563	178678	High	High	High	High	High	High	High	High	High
337	A6NMY6	Putative annexin A2-like protein OS=Homo sapiens OX=9606 GN=ANXA2P2 PE=5 SV=2	22	6	20	6	1	339	38.6	6.95	408	6	1.88582e+06	1.77293e+06	1.89035e+06	1.00965e+06	1.22332e+06	734347	634183	446479	370575	High	High	High	High	High	High	High	High	High
338	P55036	26S proteasome non-ATPase regulatory subunit 4 OS=Homo sapiens OX=9606 GN=PSMD4 PE=1 SV=1	20	5	20	5	1	377	40.7	4.79	479	5	744442	769766	664669	180193	311573	85681.4				High	High	High	High	High	Peak Found	Not Found	Not Found	Not Found
339	P52948	Nuclear pore complex protein Nup98-Nup96 OS=Homo sapiens OX=9606 GN=NUP98 PE=1 SV=4	4	5	20	5	1	1817	197.5	6.4	447	5	611895	646754	683709	22221	189972	35981.1				High	High	High	Peak Found	High	High	Not Found	Not Found	Not Found
340	P46087	Probable 28S rRNA (cytosine(4447)-C(5))-methyltransferase OS=Homo sapiens OX=9606 GN=NOP2 PE=1 SV=2	9	5	20	5	1	812	89.2	9.23	544	5	1.57767e+06	1.708e+06	1.59764e+06	295488	431365	300174	114247	95787	77749.5	High	High	High	High	High	High	Peak Found	Peak Found	Peak Found
341	O75934	Pre-mRNA-splicing factor SPF27 OS=Homo sapiens OX=9606 GN=BCAS2 PE=1 SV=1	25	6	20	6	1	225	26.1	5.66	370	6	1.15556e+06	1.56905e+06	976654	420176	557431	284371	77661.3	48122.3	107088	High	High	High	High	High	High	Peak Found	High	Peak Found
342	Q8TEM1	Nuclear pore membrane glycoprotein 210 OS=Homo sapiens OX=9606 GN=NUP210 PE=1 SV=3	7	11	20	11	1	1887	205	6.81	281	11	1.85027e+06	2.30172e+06	1.17999e+06	247569	291643	159063	71724.2	22692.1	42721.8	High	High	High	Peak Found	Peak Found	Peak Found	Peak Found	Peak Found	Peak Found
343	P54136	Arginine--tRNA ligase, cytoplasmic OS=Homo sapiens OX=9606 GN=RARS PE=1 SV=2	12	6	20	6	1	660	75.3	6.68	393	6	886227	1.36471e+06	801342		25138.6		61983.8	38968.1	107119	High	High	High	Not Found	High	Not Found	Peak Found	Peak Found	Peak Found
344	Q16531	DNA damage-binding protein 1 OS=Homo sapiens OX=9606 GN=DDB1 PE=1 SV=1	5	4	20	4	1	1140	126.9	5.26	461	4	1.07778e+06	1.13946e+06	1.11989e+06	394465	619621	774325	90047.9	44389.5	54916.2	High	High	High	High	High	High	High	High	High
345	Q9NZI8	Insulin-like growth factor 2 mRNA-binding protein 1 OS=Homo sapiens OX=9606 GN=IGF2BP1 PE=1 SV=2	14	7	20	7	1	577	63.4	9.2	489	7	1.37978e+06	1.41296e+06	1.1896e+06	317547	464426	517945	156358	55158.5	110762	High	High	High	High	High	High	Peak Found	Peak Found	Peak Found
346	Q15019	Septin-2 OS=Homo sapiens OX=9606 GN=SEPT2 PE=1 SV=1	17	5	20	5	1	361	41.5	6.6	426	5	1.5182e+06	1.86848e+06	1.10504e+06	480423	767331	659651	178790	94197.6	71300.2	High	High	High	High	High	High	Peak Found	Peak Found	Peak Found
347	Q9Y490	Talin-1 OS=Homo sapiens OX=9606 GN=TLN1 PE=1 SV=3	5	9	19	9	1	2541	269.6	6.07	500	9	652860	603974	629951	130147	210495	63180.2			15921.8	High	High	High	High	High	High	Not Found	Not Found	Peak Found
348	Q13310	Polyadenylate-binding protein 4 OS=Homo sapiens OX=9606 GN=PABPC4 PE=1 SV=1	9	6	19	4	1	644	70.7	9.26	622	6	1.0037e+06	943717	931198	375132	508421	321862	223625	138111	138984	High	High	High	High	High	High	High	Peak Found	High
349	P51991	Heterogeneous nuclear ribonucleoprotein A3 OS=Homo sapiens OX=9606 GN=HNRNPA3 PE=1 SV=2	15	6	19	5	1	378	39.6	9.01	197	6	4.77724e+06	5.90404e+06	4.33846e+06	636961	1.20232e+06	1.11951e+06	1.93571e+06	1.5923e+06	1.35192e+06	High	High	High	High	High	Peak Found	High	High	High
350	P62333	26S proteasome regulatory subunit 10B OS=Homo sapiens OX=9606 GN=PSMC6 PE=1 SV=1	16	6	19	6	1	389	44.1	7.49	352	6	1.55955e+06	2.10157e+06	1.01868e+06	509232	775774	247983	17641.1	19613.5	31302.9	High	High	High	High	High	High	Peak Found	Peak Found	Peak Found
351	Q15758	Neutral amino acid transporter B(0) OS=Homo sapiens OX=9606 GN=SLC1A5 PE=1 SV=2	7	4	19	4	1	541	56.6	5.48	574	4	2.17174e+06	1.92334e+06	1.92649e+06	429816	624345	473834	175722	56393.1	88900.6	High	High	High	High	High	High	Peak Found	High	Peak Found
352	Q96A33	Coiled-coil domain-containing protein 47 OS=Homo sapiens OX=9606 GN=CCDC47 PE=1 SV=1	14	6	19	6	1	483	55.8	4.87	660	6	1.59655e+06	1.19732e+06	1.25101e+06	128429	182020	69559.8	53556.9	19455.4	14945.4	High	High	High	High	High	High	Peak Found	Peak Found	High
353	P55060	Exportin-2 OS=Homo sapiens OX=9606 GN=CSE1L PE=1 SV=3	7	5	19	5	1	971	110.3	5.77	427	5	1.20107e+06	1.46233e+06	1.1806e+06	155815	274428	180063	101887	81316.1	65548.4	High	High	High	High	High	High	High	High	High
354	Q9NYV4	Cyclin-dependent kinase 12 OS=Homo sapiens OX=9606 GN=CDK12 PE=1 SV=2	5	6	19	6	1	1490	164.1	9.44	393	6	445891	496356	576159	165121	270620		120706	25275.4	26836.7	High	High	High	High	High	High	Peak Found	Peak Found	Peak Found
355	Q9BUF5	Tubulin beta-6 chain OS=Homo sapiens OX=9606 GN=TUBB6 PE=1 SV=1	19	8	19	4	1	446	49.8	4.88	610	8	159674	203451	312745							High	High	High	Not Found	Not Found	Not Found	Not Found	Not Found	Not Found
356	Q9P2J5	Leucine--tRNA ligase, cytoplasmic OS=Homo sapiens OX=9606 GN=LARS PE=1 SV=2	4	6	19	6	1	1176	134.4	7.3	175	6	1.3226e+06	1.37945e+06	1.05372e+06	92258.5	246621	91477.4	95375.3			High	High	High	High	High	High	Peak Found	Not Found	High
357	Q9BVP2	Guanine nucleotide-binding protein-like 3 OS=Homo sapiens OX=9606 GN=GNL3 PE=1 SV=2	12	6	19	6	1	549	62	9.16	62	6	1.327e+06	1.86403e+06	1.41312e+06	88598.5	368431	169903	255970	184389	176543	High	High	High	Peak Found	High	Peak Found	Peak Found	High	Peak Found
358	P22102	Trifunctional purine biosynthetic protein adenosine-3 OS=Homo sapiens OX=9606 GN=GART PE=1 SV=1	7	7	19	7	1	1010	107.7	6.7	189	7	3.18032e+06	3.56983e+06	2.98038e+06	310319	521575	302990	182712	75318.9	88530.4	High	High	High	High	High	High	Peak Found	Peak Found	Peak Found
359	P42704	Leucine-rich PPR motif-containing protein, mitochondrial OS=Homo sapiens OX=9606 GN=LRPPRC PE=1 SV=3	6	9	19	9	1	1394	157.8	6.13	281	9	2.18232e+06	2.03862e+06	1.73999e+06	115343	327309	71265.1	14020.8	15642.4	39264.4	High	High	High	Peak Found	Peak Found	Peak Found	Peak Found	Peak Found	Peak Found
360	O43823	A-kinase anchor protein 8 OS=Homo sapiens OX=9606 GN=AKAP8 PE=1 SV=1	15	7	19	7	1	692	76.1	5.15	304	7	1.51428e+06	1.45665e+06	1.07958e+06	73970.5	224244	89343.1	54133.1	23276.8	16590.5	High	High	High	High	High	High	High	Peak Found	Peak Found
361	Q14966	Zinc finger protein 638 OS=Homo sapiens OX=9606 GN=ZNF638 PE=1 SV=2	5	7	19	7	1	1978	220.5	6.38	266	7	591458	434094	669539		112456	52355.1				High	High	High	High	High	High	Not Found	Not Found	Not Found
362	P05388	60S acidic ribosomal protein P0 OS=Homo sapiens OX=9606 GN=RPLP0 PE=1 SV=1	24	4	19	4	1	317	34.3	5.97	372	4	1.54866e+06	1.48549e+06	908021	204270	243371	132559	58902.7	84082.2		High	High	High	High	High	High	Peak Found	Peak Found	Not Found
363	Q99536	Synaptic vesicle membrane protein VAT-1 homolog OS=Homo sapiens OX=9606 GN=VAT1 PE=1 SV=2	18	5	18	5	1	393	41.9	6.29	409	5	1.05978e+06	1.10979e+06	925577	142487	352868	171166				High	High	High	High	High	High	Not Found	Not Found	Not Found
364	Q9NPI1	Bromodomain-containing protein 7 OS=Homo sapiens OX=9606 GN=BRD7 PE=1 SV=1	9	6	18	6	1	651	74.1	6.39	171	6	831603	301306	479269	144399	215250	121221	14782.9	34764.1	65460	High	High	High	High	High	High	Peak Found	High	Peak Found
365	P35613	Basigin OS=Homo sapiens OX=9606 GN=BSG PE=1 SV=2	13	4	18	4	1	385	42.2	5.66	416	4	2.70733e+06	2.84213e+06	2.38774e+06	280397	361761	246593	116619	85189.6	40085.2	High	High	High	High	High	High	High	Peak Found	Peak Found
366	P21127	Cyclin-dependent kinase 11B OS=Homo sapiens OX=9606 GN=CDK11B PE=1 SV=4	8	5	18	5	1	795	92.6	5.54	144	5	541205	579545	376845	186332	214940	55198.6	48778.2		22066.1	High	High	High	High	High	High	Peak Found	Peak Found	Peak Found
367	Q86UE4	Protein LYRIC OS=Homo sapiens OX=9606 GN=MTDH PE=1 SV=2	12	4	18	4	1	582	63.8	9.32	250	4	1.34149e+06	1.53527e+06	953822	178338	379844	259992	128641	51439.4	47515.4	High	High	High	High	High	High	High	High	Peak Found
368	Q9NX40	OCIA domain-containing protein 1 OS=Homo sapiens OX=9606 GN=OCIAD1 PE=1 SV=1	21	3	18	3	1	245	27.6	7.49	406	3	1.47884e+06	1.7155e+06	1.19506e+06	461351	782368	542624	33271.6	23420.5	17703.9	High	High	High	High	High	High	Peak Found	Peak Found	Peak Found
369	O60749	Sorting nexin-2 OS=Homo sapiens OX=9606 GN=SNX2 PE=1 SV=2	14	6	18	6	1	519	58.4	5.12	278	6	697000	631724	688616	58171	142493	71239.1	68448.2	26420.4		High	High	High	High	High	Peak Found	Peak Found	Peak Found	Not Found
370	A0A1W2PQS6	RPS10-NUDT3 readthrough OS=Homo sapiens OX=9606 GN=RPS10-NUDT3 PE=4 SV=1	24	5	18	5	1	291	33.1	9.29	19	5	8.65298e+06	9.75294e+06	5.85226e+06	1.97249e+06	3.27742e+06	1.80996e+06	801061	481875	512800	High	High	High	Peak Found	High	High	Peak Found	Peak Found	Peak Found
371	P43246	DNA mismatch repair protein Msh2 OS=Homo sapiens OX=9606 GN=MSH2 PE=1 SV=1	6	6	18	6	1	934	104.7	5.77	101	6	1.62147e+06	1.7119e+06	1.481e+06	245538	506052	234394	128162	172067	125056	High	High	High	High	High	High	Peak Found	Peak Found	Peak Found
372	Q05519	Serine/arginine-rich splicing factor 11 OS=Homo sapiens OX=9606 GN=SRSF11 PE=1 SV=1	6	2	18	2	1	484	53.5	10.52	462	2	2.14874e+06	1.89737e+06	1.25489e+06	1.07022e+06	1.05394e+06	732233	698249	422731	411735	High	High	High	High	High	High	High	High	High
373	O15446	DNA-directed RNA polymerase I subunit RPA34 OS=Homo sapiens OX=9606 GN=CD3EAP PE=1 SV=1	13	5	18	5	1	510	55	8.51	204	5	660536	861688	534648	195856	223406	246547	69946.6	29273.1	25245.4	High	High	High	High	High	High	Peak Found	Peak Found	Peak Found
374	Q13501	Sequestosome-1 OS=Homo sapiens OX=9606 GN=SQSTM1 PE=1 SV=1	15	4	18	4	1	440	47.7	5.22	894	4	278323	354864	217954	264174	409747	335660	108060	119786	93950.4	High	High	High	High	High	High	High	High	High
375	Q5BKZ1	DBIRD complex subunit ZNF326 OS=Homo sapiens OX=9606 GN=ZNF326 PE=1 SV=2	8	3	18	3	1	582	65.6	5.15	580	3	611862	791356	426822	330503	386634	355371		50911.9	51451.4	High	High	High	High	High	High	High	High	High
376	P53999	Activated RNA polymerase II transcriptional coactivator p15 OS=Homo sapiens OX=9606 GN=SUB1 PE=1 SV=3	15	3	18	3	1	127	14.4	9.6	228	3	1.55483e+06	1.531e+06	943169	133120	453163	330411	535307	306314	145224	High	High	High	High	High	High	High	High	High
377	Q8WU90	Zinc finger CCCH domain-containing protein 15 OS=Homo sapiens OX=9606 GN=ZC3H15 PE=1 SV=1	14	6	18	6	1	426	48.6	5.31	196	6	917198	1.07758e+06	750353	144063	194281	124709	20568.6	36981.5	77334.2	High	High	High	High	High	Peak Found	Peak Found	High	Peak Found
378	P51532	Transcription activator BRG1 OS=Homo sapiens OX=9606 GN=SMARCA4 PE=1 SV=2	3	4	18	4	1	1647	184.5	7.88	202	4	715353	840298	653817	236213	425778	320268	141340	104274	70089.8	High	High	High	High	High	High	High	High	Peak Found
379	Q8IUQ4	E3 ubiquitin-protein ligase SIAH1 OS=Homo sapiens OX=9606 GN=SIAH1 PE=1 SV=2	8	3	18	3	1	282	31.1	6.8	157	3	2.30861e+06	2.86761e+06	1.43148e+06	330667	373861	192522	555499	306631	318207	High	High	High	High	High	High	High	High	High
380	P56192	Methionine--tRNA ligase, cytoplasmic OS=Homo sapiens OX=9606 GN=MARS PE=1 SV=2	6	4	18	4	1	900	101.1	6.16	360	4	1.36629e+06	1.68527e+06	1.24335e+06	3.84892e+06	425882	233710	248743	183944	135540	High	High	High	High	High	High	High	High	High
381	Q86V81	THO complex subunit 4 OS=Homo sapiens OX=9606 GN=ALYREF PE=1 SV=3	14	2	18	2	1	257	26.9	11.15	1271	2	706830	1.41049e+06	1.2869e+06	459904	655913	607244	245051	103206	206082	High	High	High	High	High	High	High	High	High
382	Q6P996	Pyridoxal-dependent decarboxylase domain-containing protein 1 OS=Homo sapiens OX=9606 GN=PDXDC1 PE=1 SV=2	7	5	17	5	1	788	86.7	5.38	145	5	855251	938968	827316	266130	455465	321110	36568.3		34530	High	High	High	High	High	High	Peak Found	Not Found	Peak Found
383	P08621	U1 small nuclear ribonucleoprotein 70 kDa OS=Homo sapiens OX=9606 GN=SNRNP70 PE=1 SV=2	9	3	17	3	1	437	51.5	9.94	212	3	1.19021e+06	1.16854e+06	1.02899e+06	124436	192016	116448	195641	126742	80327.8	High	High	High	High	High	High	High	High	High
384	Q13200	26S proteasome non-ATPase regulatory subunit 2 OS=Homo sapiens OX=9606 GN=PSMD2 PE=1 SV=3	8	6	17	6	1	908	100.1	5.2	136	6	1.26926e+06	1.46439e+06	1.26895e+06	542420	686991	477450	108977	58146	61647.6	High	High	High	High	High	High	Peak Found	Peak Found	Peak Found
385	P62495	Eukaryotic peptide chain release factor subunit 1 OS=Homo sapiens OX=9606 GN=ETF1 PE=1 SV=3	8	4	17	4	1	437	49	5.71	337	4	1.73913e+06	2.35111e+06	1.93998e+06	348380	586290	189551	182777	213554	105210	High	High	High	High	High	High	Peak Found	High	High
386	Q9HC35	Echinoderm microtubule-associated protein-like 4 OS=Homo sapiens OX=9606 GN=EML4 PE=1 SV=3	9	6	17	6	1	981	108.8	6.4	736	6	822735	716124	573306	349931	486896	277341				High	High	High	High	High	High	Not Found	Not Found	Not Found
387	P50402	Emerin OS=Homo sapiens OX=9606 GN=EMD PE=1 SV=1	11	2	17	2	1	254	29	5.5	479	2	1.08583e+06	1.126e+06	1.00818e+06	524475	780796	530568	155109	85671.5	75402.4	High	High	High	High	High	High	High	High	High
388	P05362	Intercellular adhesion molecule 1 OS=Homo sapiens OX=9606 GN=ICAM1 PE=1 SV=2	12	5	17	5	1	532	57.8	7.99	203	5	1.98771e+06	1.88447e+06	1.62354e+06	170990	163572	135391	90689.7	58511.8	21209	High	High	High	High	High	Peak Found	Peak Found	Peak Found	Peak Found
389	Q5VTR2	E3 ubiquitin-protein ligase BRE1A OS=Homo sapiens OX=9606 GN=RNF20 PE=1 SV=2	6	6	17	3	1	975	113.6	5.94	241	6	848500	1.26856e+06	869612	404091	544687	300057	26540.4	21919	22252	High	High	High	Peak Found	High	Peak Found	Not Found	Not Found	Not Found
390	Q14011	Cold-inducible RNA-binding protein OS=Homo sapiens OX=9606 GN=CIRBP PE=1 SV=1	22	3	17	2	1	172	18.6	9.51	659	3	41728.8	185645		167071	268194	184292	33047.4	13080.6		High	High	Not Found	High	High	High	Peak Found	Peak Found	Not Found
391	Q86VP6	Cullin-associated NEDD8-dissociated protein 1 OS=Homo sapiens OX=9606 GN=CAND1 PE=1 SV=2	3	3	17	3	1	1230	136.3	5.78	691	3	1.89296e+06	2.37255e+06	1.69703e+06	1.09136e+06	1.52209e+06	756409	294371	209286	191182	High	High	High	High	High	High	High	High	High
392	P06493	Cyclin-dependent kinase 1 OS=Homo sapiens OX=9606 GN=CDK1 PE=1 SV=3	14	4	17	3	1	297	34.1	8.4	283	4	2.35799e+06	1.98843e+06	1.65594e+06	280361	474598	368304	431415	246025	201594	High	High	High	Peak Found	High	Peak Found	Peak Found	Peak Found	Not Found
393	P30154	Serine/threonine-protein phosphatase 2A 65 kDa regulatory subunit A beta isoform OS=Homo sapiens OX=9606 GN=PPP2R1B PE=1 SV=3	11	6	17	2	1	601	66.2	4.94	139	6	158678	45359.2	170505			35512.4				High	High	High	Not Found	Not Found	Peak Found	Not Found	Not Found	Not Found
394	Q8NE71	ATP-binding cassette sub-family F member 1 OS=Homo sapiens OX=9606 GN=ABCF1 PE=1 SV=2	9	6	17	6	1	845	95.9	6.8	75	6	1.20738e+06	1.266e+06	531634	235508	405152	281060	189142	102166	98821.4	High	High	High	High	High	High	Peak Found	Peak Found	Peak Found
395	P07910	Heterogeneous nuclear ribonucleoproteins C1/C2 OS=Homo sapiens OX=9606 GN=HNRNPC PE=1 SV=4	13	3	17	3	1	306	33.7	5.08	557	3	3995212	2.17074e+06	5314666	572766	932868	391551	524503	500551	251424	High	High	High	High	High	High	High	High	High
396	P51858	Hepatoma-derived growth factor OS=Homo sapiens OX=9606 GN=HDGF PE=1 SV=1	20	5	17	5	1	240	26.8	4.73	241	5	759899	528694	1.06689e+06	332367	534781	443073	278654	158718	130655	High	High	High	High	High	High	High	Peak Found	High
397	B5ME19	Eukaryotic translation initiation factor 3 subunit C-like protein OS=Homo sapiens OX=9606 GN=EIF3CL PE=3 SV=1	14	7	17	7	1	914	105.4	5.64	359	7	1.38229e+06	1.06281e+06	1.11515e+06		30323.9	31523.8	22736.3	15771.9	19435.2	High	High	High	Not Found	Peak Found	Peak Found	Peak Found	Peak Found	Peak Found
398	Q8WXF1	Paraspeckle component 1 OS=Homo sapiens OX=9606 GN=PSPC1 PE=1 SV=1	11	3	17	3	1	523	58.7	6.67	400	3	825230	906153	651278	171947	289259	216679	46551.9	18102.2		High	High	High	High	High	High	Peak Found	Peak Found	Not Found
399	Q96CS3	FAS-associated factor 2 OS=Homo sapiens OX=9606 GN=FAF2 PE=1 SV=2	12	5	17	5	1	445	52.6	5.62	264	5	1.1362e+06	1.07428e+06	1.04867e+06	102659	401159	74811.7		43056.9	34410.3	High	High	High	High	High	Peak Found	Not Found	Peak Found	Peak Found
400	P25490	Transcriptional repressor protein YY1 OS=Homo sapiens OX=9606 GN=YY1 PE=1 SV=2	13	4	17	4	1	414	44.7	6.25	604	4	947440	974024	816927	279156	459504	314320	273930	133174	125354	High	High	High	High	High	High	High	High	High
401	P26373	60S ribosomal protein L13 OS=Homo sapiens OX=9606 GN=RPL13 PE=1 SV=4	19	4	17	4	1	211	24.2	11.65	87	4	6.58453e+06	6.74264e+06	4.96534e+06	552044	1.45158e+06	1.17215e+06	1.04443e+06	841634	688654	High	High	High	High	High	High	High	High	High
402	Q9UPN9	E3 ubiquitin-protein ligase TRIM33 OS=Homo sapiens OX=9606 GN=TRIM33 PE=1 SV=3	8	6	17	6	1	1127	122.5	6.67	270	6	688435	715524	699626		108458		48246.7	25528.5		High	High	High	Not Found	High	Not Found	Peak Found	Peak Found	Not Found
403	P43686	26S proteasome regulatory subunit 6B OS=Homo sapiens OX=9606 GN=PSMC4 PE=1 SV=2	15	6	16	6	1	418	47.3	5.21	345	6	946371	971569	895311	277706	375519	250398	29405.2	39333.2	36629.3	High	High	High	High	High	High	Peak Found	Peak Found	Peak Found
404	O15371	Eukaryotic translation initiation factor 3 subunit D OS=Homo sapiens OX=9606 GN=EIF3D PE=1 SV=1	10	4	16	4	1	548	63.9	6.05	334	4	901385	932243	723029	79258.7	164892	115670	54905.5	40529.7	31584.8	High	High	High	High	High	High	High	High	Peak Found
405	O15027	Protein transport protein Sec16A OS=Homo sapiens OX=9606 GN=SEC16A PE=1 SV=3	6	7	16	7	1	2179	233.4	5.63	150	7	562267	625842	476428	219924	199320	111915	7622.43		12860.2	High	High	High	High	High	Peak Found	Peak Found	Not Found	Peak Found
406	Q9UG63	ATP-binding cassette sub-family F member 2 OS=Homo sapiens OX=9606 GN=ABCF2 PE=1 SV=2	4	3	16	3	1	623	71.2	7.37	154	3	1.46722e+06	1.67256e+06	1.22833e+06	461027	717184	739500	224890	175525	147389	High	High	High	High	High	High	High	High	High
407	P26196	Probable ATP-dependent RNA helicase DDX6 OS=Homo sapiens OX=9606 GN=DDX6 PE=1 SV=2	11	4	16	4	1	483	54.4	8.66	406	4	2.05536e+06	2.07659e+06	1.49716e+06	582522	855160	540319	171307	167598	106819	High	High	High	High	High	High	Peak Found	Peak Found	Peak Found
408	P36507	Dual specificity mitogen-activated protein kinase kinase 2 OS=Homo sapiens OX=9606 GN=MAP2K2 PE=1 SV=1	9	3	16	3	1	400	44.4	6.55	66	3	690035	1.29615e+06	737107	155203	304326	298597	80161.3	70392.1	33092.1	High	High	High	High	High	High	Peak Found	Peak Found	Peak Found
409	O75947	ATP synthase subunit d, mitochondrial OS=Homo sapiens OX=9606 GN=ATP5H PE=1 SV=3	46	5	16	5	1	161	18.5	5.3	162	5	1.87119e+06	1.90472e+06	1.20361e+06	126607	220308	176389	23738.8			High	High	High	High	High	Peak Found	Peak Found	Not Found	Not Found
410	P33176	Kinesin-1 heavy chain OS=Homo sapiens OX=9606 GN=KIF5B PE=1 SV=1	10	8	16	8	1	963	109.6	6.51	182	8	462159	797513	807951	182642	402843	50820.5	8836.81	8521.08		High	High	High	High	High	Peak Found	Peak Found	Peak Found	Not Found
411	Q14244	Ensconsin OS=Homo sapiens OX=9606 GN=MAP7 PE=1 SV=1	9	6	16	6	1	749	84	9.61	381	6	830796	1.01699e+06	820321	217526	409923	217368	21358.8	102835	49452.4	High	High	High	Peak Found	High	Peak Found	Peak Found	Peak Found	Peak Found
412	Q96FV9	THO complex subunit 1 OS=Homo sapiens OX=9606 GN=THOC1 PE=1 SV=1	15	8	16	8	1	657	75.6	4.98	244	8	1.90698e+06	1.87287e+06	793983	108253	152100	113474	49337.2	27763.7	58111.1	High	High	High	Peak Found	Peak Found	Peak Found	Peak Found	Peak Found	Peak Found
413	P40939	Trifunctional enzyme subunit alpha, mitochondrial OS=Homo sapiens OX=9606 GN=HADHA PE=1 SV=2	9	5	16	5	1	763	82.9	9.04	368	5	1.29573e+06	1.57714e+06	1.30418e+06	109371	454065	228414	20689.5		259968	High	High	High	High	High	Peak Found	Peak Found	Not Found	Peak Found
414	Q9Y5B9	FACT complex subunit SPT16 OS=Homo sapiens OX=9606 GN=SUPT16H PE=1 SV=1	4	4	16	4	1	1047	119.8	5.66	51	4	1.29298e+06	1.10509e+06	974342	709301	1.45057e+06	1.28085e+06	237861	39201.6	57510.3	High	High	High	High	High	High	Peak Found	Peak Found	High
415	Q15427	Splicing factor 3B subunit 4 OS=Homo sapiens OX=9606 GN=SF3B4 PE=1 SV=1	5	3	16	3	1	424	44.4	8.56	296	3	1.79959e+06	1.82945e+06	1.47775e+06	205451	659195	481175	73157.2	111554	125411	High	High	High	High	High	High	High	High	High
416	Q96EP5	DAZ-associated protein 1 OS=Homo sapiens OX=9606 GN=DAZAP1 PE=1 SV=1	12	3	16	3	1	407	43.4	8.56	779	3	1.45226e+06	1.75864e+06	940311	114592	235453	143160	204942	118757	139024	High	High	High	High	High	High	High	High	High
417	Q9P258	Protein RCC2 OS=Homo sapiens OX=9606 GN=RCC2 PE=1 SV=2	12	5	16	5	1	522	56	8.78	289	5	1.06798e+06	949502	953860	283660	403963	274275	142622	90076.6	66313.1	High	High	High	High	Peak Found	High	High	High	Peak Found
418	P43121	Cell surface glycoprotein MUC18 OS=Homo sapiens OX=9606 GN=MCAM PE=1 SV=2	10	6	16	6	1	646	71.6	5.76	185	6	1.32543e+06	1.61747e+06	1.20293e+06	145948	184061	144727		18490.1	23032.2	High	High	High	Peak Found	High	High	Not Found	Peak Found	Peak Found
419	P28066	Proteasome subunit alpha type-5 OS=Homo sapiens OX=9606 GN=PSMA5 PE=1 SV=3	17	3	16	3	1	241	26.4	4.79	137	3	243416	383384	471546	458287	491168	362237	54272.3	56257.8		High	High	High	High	High	High	Peak Found	High	Not Found
420	Q8TAQ2	SWI/SNF complex subunit SMARCC2 OS=Homo sapiens OX=9606 GN=SMARCC2 PE=1 SV=1	8	7	16	5	1	1214	132.8	5.69	432	7	904051	1.07141e+06	776765	274104	369740	213287				High	High	High	High	High	High	Not Found	Not Found	Not Found
421	O14980	Exportin-1 OS=Homo sapiens OX=9606 GN=XPO1 PE=1 SV=1	7	6	16	6	1	1071	123.3	6.06	359	6	2.18317e+06	2.73719e+06	2.03689e+06	379724	625655	492454	300658	233724	172090	High	High	High	High	High	High	Peak Found	High	High
422	O15427	Monocarboxylate transporter 4 OS=Homo sapiens OX=9606 GN=SLC16A3 PE=1 SV=1	7	4	16	4	1	465	49.4	7.96	106	4	3.07179e+06	2.81325e+06	2.08305e+06	289845	774547	610564	497760	243318	286976	High	High	High	High	High	High	High	Peak Found	Peak Found
423	Q1KMD3	Heterogeneous nuclear ribonucleoprotein U-like protein 2 OS=Homo sapiens OX=9606 GN=HNRNPUL2 PE=1 SV=1	8	5	16	5	1	747	85.1	4.91	168	5	1.03204e+06	1.33601e+06	955146	242773	366725	201091	38383.6	92906.6	73596	High	High	High	High	High	High	Peak Found	Peak Found	High
424	P11172	Uridine 5'-monophosphate synthase OS=Homo sapiens OX=9606 GN=UMPS PE=1 SV=1	7	3	16	3	1	480	52.2	7.24	678	3	974489	957223	860806	297179	335999	251808	37441.4	19805.3		High	High	High	High	High	High	Peak Found	Peak Found	Not Found
425	Q9Y266	Nuclear migration protein nudC OS=Homo sapiens OX=9606 GN=NUDC PE=1 SV=1	11	4	16	4	1	331	38.2	5.38	206	4	1.04408e+06	1.06539e+06	926493	336820	545566	332520	176507	77278.1	49234	High	High	High	High	High	High	High	High	Peak Found
426	P08559	Pyruvate dehydrogenase E1 component subunit alpha, somatic form, mitochondrial OS=Homo sapiens OX=9606 GN=PDHA1 PE=1 SV=3	11	3	16	3	1	390	43.3	8.06	438	3	758902	753633	750574	330321	503105	255402	42920.7	23846.3		High	High	High	High	High	High	Peak Found	Peak Found	Not Found
427	P13073	Cytochrome c oxidase subunit 4 isoform 1, mitochondrial OS=Homo sapiens OX=9606 GN=COX4I1 PE=1 SV=1	18	3	16	3	1	169	19.6	9.51	234	3	1.39092e+06	1.28894e+06	1.15168e+06	412101	853813	452303	90799.4	45968.1	48003	High	High	High	High	High	High	Peak Found	High	Peak Found
428	O43491	Band 4.1-like protein 2 OS=Homo sapiens OX=9606 GN=EPB41L2 PE=1 SV=1	11	8	16	8	1	1005	112.5	5.44	202	8	1.01465e+06	632481	832989	151012	475401	203467		39277.8		High	High	High	Peak Found	High	High	Not Found	Peak Found	Not Found
429	P36578	60S ribosomal protein L4 OS=Homo sapiens OX=9606 GN=RPL4 PE=1 SV=5	5	4	16	4	1	427	47.7	11.06	586	4	2.69358e+06	2.69995e+06	1.00333e+06	25999.9	154483	69768.5	170290	226051	181180	High	High	High	Peak Found	High	High	High	High	High
430	P53701	Cytochrome c-type heme lyase OS=Homo sapiens OX=9606 GN=HCCS PE=1 SV=1	18	5	16	5	1	268	30.6	6.68	254	5	1.3852e+06	1.54802e+06	1.22998e+06	171265	348946	152467	44899.1	58422.3	58411.6	High	High	High	Peak Found	High	Peak Found	Peak Found	Peak Found	Peak Found
431	Q96TA1	Niban-like protein 1 OS=Homo sapiens OX=9606 GN=FAM129B PE=1 SV=3	14	7	15	7	1	746	84.1	6.19	176	7	836960	568838	1.05609e+06	35247.2	167359	84774				High	High	High	High	High	High	Not Found	Not Found	Not Found
432	Q14019	Coactosin-like protein OS=Homo sapiens OX=9606 GN=COTL1 PE=1 SV=3	22	4	15	4	1	142	15.9	5.67	105	4	562794	854799	825832	559537	927661	676358	266537	101497	170105	High	High	High	High	High	High	High	High	Peak Found
433	Q6P1X5	Transcription initiation factor TFIID subunit 2 OS=Homo sapiens OX=9606 GN=TAF2 PE=1 SV=3	4	4	15	4	1	1199	136.9	8.19	384	4	656074	855209	438796	263089	368605	168925	31796.2		103904	High	High	High	High	High	High	Peak Found	Not Found	High
434	Q9UBV8	Peflin OS=Homo sapiens OX=9606 GN=PEF1 PE=1 SV=1	11	2	15	2	1	284	30.4	6.54	218	2	589191	749019	491187	227802	281929	116466	13192	10278.3	12984.1	High	High	High	High	High	High	Peak Found	Peak Found	Peak Found
435	P17844	Probable ATP-dependent RNA helicase DDX5 OS=Homo sapiens OX=9606 GN=DDX5 PE=1 SV=1	9	5	15	4	1	614	69.1	8.92	391	5	2.40414e+06	2.71709e+06	1.74554e+06	255924	445094	318155	334582	175378	174746	High	High	High	Peak Found	Peak Found	Peak Found	Peak Found	Peak Found	Peak Found
436	Q8IXB1	DnaJ homolog subfamily C member 10 OS=Homo sapiens OX=9606 GN=DNAJC10 PE=1 SV=2	8	5	15	5	1	793	91	7.18	412	5	2.46053e+06	2.09309e+06	1.34874e+06				73430.3	22007.2	24686.7	High	High	High	Not Found	Not Found	Not Found	Peak Found	Peak Found	Peak Found
437	L7N2F9	Uncharacterized protein (Fragment) OS=Homo sapiens OX=9606 PE=4 SV=1	25	2	15	2	1	121	13.1	7.96	294	2	1.09455e+06	1.11442e+06	880659	173133	364771	233896	70217.8	32207.1	13360.1	High	High	High	High	High	High	High	Peak Found	Peak Found
438	Q14566	DNA replication licensing factor MCM6 OS=Homo sapiens OX=9606 GN=MCM6 PE=1 SV=1	9	8	15	8	1	821	92.8	5.41	198	8	1.59894e+06	1.67341e+06	1.39227e+06	95945.3	219775	169255	23361.5	63076.9	35777.5	High	High	High	Peak Found	Peak Found	Peak Found	Peak Found	Peak Found	Peak Found
439	P49915	GMP synthase [glutamine-hydrolyzing] OS=Homo sapiens OX=9606 GN=GMPS PE=1 SV=1	6	4	15	4	1	693	76.7	6.87	534	4	668903	965435	768929	327116	445025	280602	57537	60171.6	54581.5	High	High	High	High	High	High	High	Peak Found	Peak Found
440	Q8ND82	Zinc finger protein 280C OS=Homo sapiens OX=9606 GN=ZNF280C PE=1 SV=1	9	4	15	4	1	737	83	9.11	256	4	319401		72722.3	341300	610218	439959	265605	160008	125671	High	Not Found	High	High	High	High	Peak Found	Peak Found	High
441	Q9NUQ3	Gamma-taxilin OS=Homo sapiens OX=9606 GN=TXLNG PE=1 SV=2	13	6	15	6	1	528	60.5	7.52	283	6	996112	1.04201e+06	784894	354262	385203	355691	157792	76963.2	46657.3	High	High	High	High	High	High	Peak Found	Peak Found	Peak Found
442	Q13895	Bystin OS=Homo sapiens OX=9606 GN=BYSL PE=1 SV=3	13	5	15	5	1	437	49.6	8.12	305	5	838759	1.06408e+06	653442	264087	395913	167604	26378.3		21453.8	High	High	High	High	High	High	Peak Found	Not Found	Peak Found
443	Q13573	SNW domain-containing protein 1 OS=Homo sapiens OX=9606 GN=SNW1 PE=1 SV=1	12	4	15	4	1	536	61.5	9.52	354	4	586827	465904	545775	147110	286507	135719				High	High	High	High	High	High	Not Found	Not Found	Not Found
444	O00566	U3 small nucleolar ribonucleoprotein protein MPP10 OS=Homo sapiens OX=9606 GN=MPHOSPH10 PE=1 SV=2	8	4	15	4	1	681	78.8	4.86	249	4	522672	677662	416034	84361.2	284116	48351.5	24451.7			High	High	High	High	High	High	Peak Found	Not Found	Not Found
445	P31930	Cytochrome b-c1 complex subunit 1, mitochondrial OS=Homo sapiens OX=9606 GN=UQCRC1 PE=1 SV=3	10	4	15	4	1	480	52.6	6.37	383	4	2.01066e+06	1.83827e+06	1.20366e+06	94790.8	233126	196777	161705	96562.6	87781.4	High	High	High	High	High	High	Peak Found	Peak Found	Peak Found
446	Q9NWB6	Arginine and glutamate-rich protein 1 OS=Homo sapiens OX=9606 GN=ARGLU1 PE=1 SV=1	12	4	15	3	1	273	33.2	10.35	194	4	15951168	1.76806e+07	1.09293e+07	9.16633e+06	8.39388e+06	6.41536e+06	9.29718e+06	5.81109e+06	5.44685e+06	High	High	High	High	High	High	High	High	High
447	P63010	AP-2 complex subunit beta OS=Homo sapiens OX=9606 GN=AP2B1 PE=1 SV=1	5	5	15	2	1	937	104.5	5.38	332	5	1.04027e+06	1.05212e+06	850531	274003	351851	215385	92587.6	70993.8		High	High	High	High	High	High	Peak Found	High	Not Found
448	Q96GA3	Protein LTV1 homolog OS=Homo sapiens OX=9606 GN=LTV1 PE=1 SV=1	12	5	15	5	1	475	54.8	4.91	358	5	1.90039e+06	2.18628e+06	1.36564e+06	335711	549568	381411	113310	96581.4	95817.5	High	High	High	High	High	High	Peak Found	Peak Found	Peak Found
449	P22695	Cytochrome b-c1 complex subunit 2, mitochondrial OS=Homo sapiens OX=9606 GN=UQCRC2 PE=1 SV=3	15	4	15	4	1	453	48.4	8.63	218	4	910470	964008	600637	48019.5	46585.2	74755	22516.4	16569.6		High	High	High	Peak Found	High	Peak Found	Peak Found	Peak Found	Not Found
450	Q8WWQ0	PH-interacting protein OS=Homo sapiens OX=9606 GN=PHIP PE=1 SV=2	2	3	15	3	1	1821	206.6	8.85	445	3	260122	236150	345330	360190	557819	697214	101446	118375	86153.5	Peak Found	High	High	High	High	High	High	High	High
451	O75150	E3 ubiquitin-protein ligase BRE1B OS=Homo sapiens OX=9606 GN=RNF40 PE=1 SV=5	7	6	15	3	1	1001	113.6	6.29	174	6	466005	626313	506119	169799	178096	193010				High	High	High	Peak Found	Peak Found	Peak Found	Not Found	Not Found	Not Found
452	P28331	NADH-ubiquinone oxidoreductase 75 kDa subunit, mitochondrial OS=Homo sapiens OX=9606 GN=NDUFS1 PE=1 SV=3	7	4	15	4	1	727	79.4	6.23	198	4	414874	190808	450437	141361	159311	87123.6			48687.7	High	High	High	High	High	High	Not Found	Not Found	Peak Found
453	P31040	Succinate dehydrogenase [ubiquinone] flavoprotein subunit, mitochondrial OS=Homo sapiens OX=9606 GN=SDHA PE=1 SV=2	9	5	15	5	1	664	72.6	7.39	112	5	1.07759e+06	1.22809e+06	934571	131764	226175	87927.6				High	High	High	High	High	Peak Found	Not Found	Not Found	Not Found
454	Q9BUL8	Programmed cell death protein 10 OS=Homo sapiens OX=9606 GN=PDCD10 PE=1 SV=1	19	3	15	3	1	212	24.7	8.19	204	3	1.13022e+06	1.26546e+06	1.02331e+06	1.06681e+06	1.35156e+06	1.27444e+06	4.59087e+06	2.46869e+06	2.40291e+06	High	High	High	Peak Found	High	Peak Found	Peak Found	Peak Found	Peak Found
455	Q9BUQ8	Probable ATP-dependent RNA helicase DDX23 OS=Homo sapiens OX=9606 GN=DDX23 PE=1 SV=3	5	4	15	4	1	820	95.5	9.55	357	4	583989	705332	325224	149901	260825	175150	123639	74410.1	49620.9	High	High	High	High	High	High	High	High	Peak Found
456	Q53EL6	Programmed cell death protein 4 OS=Homo sapiens OX=9606 GN=PDCD4 PE=1 SV=2	11	5	15	5	1	469	51.7	5.21	289	5	1.49417e+06	1.50267e+06	1.24994e+06	118562	186714	91371.8	35719.9		25494.9	High	High	High	High	High	Peak Found	Peak Found	Not Found	Peak Found
457	Q9NQ29	Putative RNA-binding protein Luc7-like 1 OS=Homo sapiens OX=9606 GN=LUC7L PE=1 SV=1	12	4	15	4	1	371	43.7	9.92	108	4	1.06604e+06	1.54965e+06	540698	399245	664561	328675	86147.6	194716	126487	High	High	High	High	High	High	High	High	Peak Found
458	O43242	26S proteasome non-ATPase regulatory subunit 3 OS=Homo sapiens OX=9606 GN=PSMD3 PE=1 SV=2	6	3	15	3	1	534	60.9	8.44	806	3	335268	380193	240909	350013	490867	401942	133354	80362.2	99086.4	High	High	High	High	High	High	High	High	High
459	Q14C86	GTPase-activating protein and VPS9 domain-containing protein 1 OS=Homo sapiens OX=9606 GN=GAPVD1 PE=1 SV=2	8	7	15	7	1	1478	164.9	5.22	507	7	1.40161e+06	1.7574e+06	1.31187e+06	170580	344970	133050	183030	61844.5	62878.7	High	High	High	Peak Found	High	Peak Found	Peak Found	Peak Found	Peak Found
460	Q9H9H4	Vacuolar protein sorting-associated protein 37B OS=Homo sapiens OX=9606 GN=VPS37B PE=1 SV=1	16	4	15	4	1	285	31.3	7.34	287	4	1.10553e+06	1.27693e+06	817772	124706	259462	92927.2	34193.1	20584	18495.9	High	High	High	High	High	High	Peak Found	Peak Found	Peak Found
461	Q6P1K2	Polyamine-modulated factor 1 OS=Homo sapiens OX=9606 GN=PMF1 PE=1 SV=2	10	2	15	2	1	205	23.3	5.49	257	2	705299	722965	439278	236633	334731	248069	137622	79626.2	113650	High	High	High	High	High	High	High	High	High
462	P37198	Nuclear pore glycoprotein p62 OS=Homo sapiens OX=9606 GN=NUP62 PE=1 SV=3	11	5	15	5	1	522	53.2	5.31	221	5	557021	618392	579130	253976	210149	86834.4		13728.1	22418	High	High	High	High	High	High	Not Found	Peak Found	Peak Found
463	P26358	DNA (cytosine-5)-methyltransferase 1 OS=Homo sapiens OX=9606 GN=DNMT1 PE=1 SV=2	4	6	15	6	1	1616	183.1	7.75	163	6	510035	612266	280848	47674.2	146390	83076.1	33962.2	19387.2		High	High	High	High	High	High	High	Peak Found	Not Found
464	P15880	40S ribosomal protein S2 OS=Homo sapiens OX=9606 GN=RPS2 PE=1 SV=2	7	2	15	2	1	293	31.3	10.24	293	2	6.19526e+06	6.75556e+06	4159698	579038	1.01443e+06	1.0551e+06	934919	581202	479209	High	High	High	High	High	High	High	High	High
465	Q00059	Transcription factor A, mitochondrial OS=Homo sapiens OX=9606 GN=TFAM PE=1 SV=1	15	3	15	3	1	246	29.1	9.72	193	3	629526	782211	740687	387698	580541	503213	120507	40772.1	65629.3	High	High	High	High	High	High	Peak Found	High	Peak Found
466	P11387	DNA topoisomerase 1 OS=Homo sapiens OX=9606 GN=TOP1 PE=1 SV=2	7	5	15	5	1	765	90.7	9.31	92	5	478427	539161	475229	179487	270136	197796	205251	109176	119380	High	High	High	High	High	High	High	Peak Found	Peak Found
467	Q9H2G2	STE20-like serine/threonine-protein kinase OS=Homo sapiens OX=9606 GN=SLK PE=1 SV=1	6	4	15	4	1	1235	142.6	5.15	373	4	2.33153e+06	3.15822e+06	1.45876e+06	131614	404390	255757	85811.9			High	High	High	High	High	High	Peak Found	Not Found	Not Found
468	P62979	Ubiquitin-40S ribosomal protein S27a OS=Homo sapiens OX=9606 GN=RPS27A PE=1 SV=2	25	3	15	3	1	156	18	9.64	499	3	543392	584089	525069	176600	356205	211719	1.08569e+06	898906	807274	High	High	High	High	High	High	High	High	High
469	P26038	Moesin OS=Homo sapiens OX=9606 GN=MSN PE=1 SV=3	7	4	15	2	1	577	67.8	6.4	186	4	566549	374887	548584	114871	266710	108581	162356	81625.2	74264.2	High	Peak Found	High	High	High	High	Peak Found	Peak Found	Peak Found
470	P63208	S-phase kinase-associated protein 1 OS=Homo sapiens OX=9606 GN=SKP1 PE=1 SV=2	15	3	15	3	1	163	18.6	4.54	546	3	1.19833e+06	1.19584e+06	900666	215402	312250	251853	110779	86329.8	47640.3	High	High	High	High	High	High	High	High	High
471	P55010	Eukaryotic translation initiation factor 5 OS=Homo sapiens OX=9606 GN=EIF5 PE=1 SV=2	13	4	15	4	1	431	49.2	5.58	214	4	1.34852e+06	1.5546e+06	997459	359541	156784	50178.4		20918.1	20673.6	High	High	High	High	High	Peak Found	Not Found	Peak Found	Peak Found
472	Q96I24	Far upstream element-binding protein 3 OS=Homo sapiens OX=9606 GN=FUBP3 PE=1 SV=2	12	5	15	4	1	572	61.6	8.38	287	5	820718	884271	681309	41010.2	203668	113327	400739	191629	130908	High	High	High	Peak Found	High	Peak Found	High	Peak Found	Peak Found
473	Q9UHB9	Signal recognition particle subunit SRP68 OS=Homo sapiens OX=9606 GN=SRP68 PE=1 SV=2	11	5	14	5	1	627	70.7	8.56	201	5	1.4851e+06	1.58836e+06	1.24579e+06	197278	404237	1.32054e+06	90813.5	75475.1	71266.8	High	High	High	High	High	Peak Found	Peak Found	Peak Found	Peak Found
474	O14950	Myosin regulatory light chain 12B OS=Homo sapiens OX=9606 GN=MYL12B PE=1 SV=2	9	2	14	2	1	172	19.8	4.84	519	2	282158	247330	526798	170344	165463	262324	58299.1	46018	34035.7	High	High	High	High	High	High	High	High	High
475	Q92665	28S ribosomal protein S31, mitochondrial OS=Homo sapiens OX=9606 GN=MRPS31 PE=1 SV=3	14	4	14	4	1	395	45.3	9.29	447	4	619558	739755	419717	232319	372316	227324	51922.5	24086.9		High	High	High	High	High	High	High	Peak Found	Not Found
476	O14744	Protein arginine N-methyltransferase 5 OS=Homo sapiens OX=9606 GN=PRMT5 PE=1 SV=4	9	5	14	5	1	637	72.6	6.29	172	5	561466	787317	493085	236245	277748	180373	143024	94071.2	117337	High	High	High	High	High	High	Peak Found	Peak Found	Peak Found
477	P56537	Eukaryotic translation initiation factor 6 OS=Homo sapiens OX=9606 GN=EIF6 PE=1 SV=1	19	3	14	3	1	245	26.6	4.68	341	3	399999	416610	377788	114431	142245	89846.4	29470.2	32544.6	33990	High	High	High	High	High	High	Peak Found	Peak Found	Peak Found
478	P10599	Thioredoxin OS=Homo sapiens OX=9606 GN=TXN PE=1 SV=3	18	2	14	2	1	105	11.7	4.92	204	2	3097881	3.61557e+06	2.59931e+06	624625	809101	943269	153411	113589	95416.6	High	High	High	High	High	High	High	High	High
479	Q96T88	E3 ubiquitin-protein ligase UHRF1 OS=Homo sapiens OX=9606 GN=UHRF1 PE=1 SV=1	7	5	14	5	1	793	89.8	7.56	142	5	1.08826e+06	1.40171e+06	526272	72342.6	185110	96254	113403	105715	61842	High	High	High	High	High	Peak Found	Peak Found	Peak Found	Peak Found
480	Q96SB4	SRSF protein kinase 1 OS=Homo sapiens OX=9606 GN=SRPK1 PE=1 SV=2	8	4	14	4	1	655	74.3	6.16	154	4	402125	459736	322327	98371.4	206398	21312.1		42636.2	27183.7	High	High	High	Peak Found	High	Peak Found	Not Found	Peak Found	Peak Found
481	O94979	Protein transport protein Sec31A OS=Homo sapiens OX=9606 GN=SEC31A PE=1 SV=3	5	4	14	4	1	1220	132.9	6.89	217	4	588737	734127	502754		34554.6		86001.1	47967.9	35969.2	High	High	High	Not Found	Peak Found	Not Found	Peak Found	Peak Found	Peak Found
482	P26640	Valine--tRNA ligase OS=Homo sapiens OX=9606 GN=VARS PE=1 SV=4	4	5	14	5	1	1264	140.4	7.59	84	5	404570	536615	321509	174942	308587	141801	55188.5	30961.7	32990.9	High	High	High	High	High	High	Peak Found	Peak Found	Peak Found
483	O43172	U4/U6 small nuclear ribonucleoprotein Prp4 OS=Homo sapiens OX=9606 GN=PRPF4 PE=1 SV=2	8	4	14	4	1	522	58.4	7.42	143	4	921371	1.00951e+06	813814	313626	448170	287836	7544.6	44203.6	25000.7	High	High	High	High	High	High	Peak Found	Peak Found	Peak Found
484	O14975	Very long-chain acyl-CoA synthetase OS=Homo sapiens OX=9606 GN=SLC27A2 PE=1 SV=2	6	3	14	3	1	620	70.3	8.51	322	3	1.0809e+06	1.00836e+06	875698	91875	294052	180402				High	High	High	High	High	High	Not Found	Not Found	Not Found
485	Q99729	Heterogeneous nuclear ribonucleoprotein A/B OS=Homo sapiens OX=9606 GN=HNRNPAB PE=1 SV=2	8	4	14	3	1	332	36.2	8.21	159	4	1.42335e+06	1.33094e+06	1.53026e+06	105110	335384	328996	341363	235217	215766	High	High	High	Not Found	Peak Found	Peak Found	Peak Found	Peak Found	Peak Found
486	P04083	Annexin A1 OS=Homo sapiens OX=9606 GN=ANXA1 PE=1 SV=2	13	4	14	4	1	346	38.7	7.02	287	4	226327	242469	351188	205231	238907	26224.8	108825	54655.3	12766.7	High	High	High	High	High	Peak Found	High	Peak Found	Peak Found
487	Q01518	Adenylyl cyclase-associated protein 1 OS=Homo sapiens OX=9606 GN=CAP1 PE=1 SV=5	8	3	14	3	1	475	51.9	8.06	177	3	337697	274018	342451	149258	295004	117020	97346.4	65777	67202.4	High	High	High	High	High	High	High	Peak Found	High
488	Q15428	Splicing factor 3A subunit 2 OS=Homo sapiens OX=9606 GN=SF3A2 PE=1 SV=2	12	4	14	4	1	464	49.2	9.64	301	4	1.23956e+06	1.60336e+06	1.07097e+06	235607	462655	251745	14839.4	117539	138818	High	High	High	High	High	High	High	High	High
489	Q92616	eIF-2-alpha kinase activator GCN1 OS=Homo sapiens OX=9606 GN=GCN1 PE=1 SV=6	2	4	14	4	1	2671	292.6	7.47	199	4	826341	1.0796e+06	753484	108945	89059.1	178078	28001.2	70483.3	20218.7	High	High	High	Peak Found	High	High	Peak Found	High	High
490	P40429	60S ribosomal protein L13a OS=Homo sapiens OX=9606 GN=RPL13A PE=1 SV=2	11	2	14	2	1	203	23.6	10.93	284	2	1.70308e+06	2.06224e+06	1.57974e+06	355412	688453	395140	366695	255755	246497	High	High	High	High	High	High	High	High	High
491	Q5VZL5	Zinc finger MYM-type protein 4 OS=Homo sapiens OX=9606 GN=ZMYM4 PE=1 SV=1	3	4	14	4	1	1548	172.7	6.84	337	4	607754	965929	416712	260673	507883	233131	10977.1	12611.5	21780.2	High	High	High	High	High	High	Peak Found	Peak Found	Peak Found
492	Q5VYK3	Proteasome adapter and scaffold protein ECM29 OS=Homo sapiens OX=9606 GN=ECPAS PE=1 SV=2	3	5	14	5	1	1845	204.2	7.12	267	5	739098	833083	649832	36419.3	103189	46721.7				High	High	High	Peak Found	High	Peak Found	Not Found	Not Found	Not Found
493	O00303	Eukaryotic translation initiation factor 3 subunit F OS=Homo sapiens OX=9606 GN=EIF3F PE=1 SV=1	11	3	14	3	1	357	37.5	5.45	330	3	1.19146e+06	1.53796e+06	960112	208283	355570	173389	74178.8	76411.2	61382	High	High	High	High	High	High	Peak Found	Peak Found	Peak Found
494	O96005	Cleft lip and palate transmembrane protein 1 OS=Homo sapiens OX=9606 GN=CLPTM1 PE=1 SV=1	16	4	14	4	1	669	76	6.3	159	4	536721	300483	585396	40266.7	116106	86357.7				High	High	High	Peak Found	High	High	High	Not Found	Not Found
495	P62913	60S ribosomal protein L11 OS=Homo sapiens OX=9606 GN=RPL11 PE=1 SV=2	14	2	13	2	1	178	20.2	9.6	126	2	233712	279764	191389	56170.5	117412	76778.8	110639	85551.5	109668	High	High	High	High	High	High	High	High	High
496	Q5T4S7	E3 ubiquitin-protein ligase UBR4 OS=Homo sapiens OX=9606 GN=UBR4 PE=1 SV=1	2	6	13	6	1	5183	573.5	6.04	176	6	321442	363632	313821	101241	181156	103648		21199.3	15467.3	High	High	High	High	High	High	Not Found	Peak Found	Peak Found
497	Q99460	26S proteasome non-ATPase regulatory subunit 1 OS=Homo sapiens OX=9606 GN=PSMD1 PE=1 SV=2	6	5	13	5	1	953	105.8	5.39	398	5	431808	417748	418435	44238.5	118867	45345.6			13825.4	High	High	High	High	High	High	Not Found	Not Found	Peak Found
498	A0A2R8YDH4	Tight junction protein ZO-2 OS=Homo sapiens OX=9606 GN=TJP2 PE=3 SV=1	6	5	13	5	1	1319	147.8	8.18	219	5	531757	766372	384716	106554	212839	29835.1	331095	307916	240858	High	High	High	High	High	High	Peak Found	Peak Found	Peak Found
499	Q10471	Polypeptide N-acetylgalactosaminyltransferase 2 OS=Homo sapiens OX=9606 GN=GALNT2 PE=1 SV=1	5	4	13	4	1	571	64.7	8.35	543	4	1.27268e+06	1.51239e+06	1.28878e+06	72538.5	239906	125067	78687.3	35708.7	67161.2	High	High	High	High	High	High	Peak Found	Peak Found	Peak Found
500	Q5T6F2	Ubiquitin-associated protein 2 OS=Homo sapiens OX=9606 GN=UBAP2 PE=1 SV=1	4	3	13	3	1	1119	117	7.34	279	3	556676	624441	269696	166637	218827	158510				High	High	High	High	High	High	Not Found	Not Found	Not Found
501	P43487	Ran-specific GTPase-activating protein OS=Homo sapiens OX=9606 GN=RANBP1 PE=1 SV=1	17	3	13	3	1	201	23.3	5.29	258	3	686473	474623	733662	196340	265436	159182	136067	129213	101699	High	High	High	High	High	Peak Found	Peak Found	Peak Found	High
502	P32320	Cytidine deaminase OS=Homo sapiens OX=9606 GN=CDA PE=1 SV=2	17	2	13	2	1	146	16.2	6.92	605	2	2.00683e+06	2.49915e+06	1.83138e+06	1.00968e+06	1.29796e+06	771577	146017	107919	71971.8	High	High	High	High	High	High	High	High	High
503	Q99816	Tumor susceptibility gene 101 protein OS=Homo sapiens OX=9606 GN=TSG101 PE=1 SV=2	14	5	13	5	1	390	43.9	6.46	194	5	2.06685e+06	2.71711e+06	1.40015e+06	445521	654890	439138	127710		68315.3	High	High	High	High	High	Peak Found	Peak Found	Not Found	Peak Found
504	O95292	Vesicle-associated membrane protein-associated protein B/C OS=Homo sapiens OX=9606 GN=VAPB PE=1 SV=3	21	4	13	4	1	243	27.2	7.3	260	4	929451	1.24428e+06	231229	191606	285940	200466	127735	88606.2	30331.2	High	High	High	High	High	High	High	High	Peak Found
505	O14776	Transcription elongation regulator 1 OS=Homo sapiens OX=9606 GN=TCERG1 PE=1 SV=2	5	7	13	7	1	1098	123.8	8.65	94	7	1.05019e+06	1.10475e+06	722326	318423	404102	300214	20988.7	13552.3	12684.6	High	High	High	Peak Found	High	High	Peak Found	Peak Found	Peak Found
506	Q3B726	DNA-directed RNA polymerase I subunit RPA43 OS=Homo sapiens OX=9606 GN=TWISTNB PE=1 SV=1	15	3	13	3	1	338	37.4	6.98	356	3	333737	631044	299482	67344.2	103712	64411.9	55637.5	19074.7	49412	High	High	High	High	High	High	High	Peak Found	High
507	Q9NWH9	SAFB-like transcription modulator OS=Homo sapiens OX=9606 GN=SLTM PE=1 SV=2	6	5	13	5	1	1034	117.1	7.87	283	5	718512	919969	727834	172286	229987	196299	228231	57926.2	94239.8	High	High	High	High	High	Peak Found	Peak Found	Peak Found	Peak Found
508	O00560	Syntenin-1 OS=Homo sapiens OX=9606 GN=SDCBP PE=1 SV=1	15	2	13	2	1	298	32.4	7.53	227	2	293640	292529	299642	164553	285853	226365	36539.4	28207.6	20793.9	High	High	High	High	High	High	Peak Found	Peak Found	Peak Found
509	Q99700	Ataxin-2 OS=Homo sapiens OX=9606 GN=ATXN2 PE=1 SV=2	4	5	13	5	1	1313	140.2	9.57	71	5	997201	1.19174e+06	897805	415149	519693	395349	33766.7	158395	212272	High	High	High	High	High	High	Peak Found	Peak Found	Peak Found
510	P11177	Pyruvate dehydrogenase E1 component subunit beta, mitochondrial OS=Homo sapiens OX=9606 GN=PDHB PE=1 SV=3	8	3	13	3	1	359	39.2	6.65	231	3	939176	916364	733604	290224	381585	206446	67612.9	48433.8	28852.6	High	High	High	High	High	High	Peak Found	Peak Found	Peak Found
511	Q9NVI7	ATPase family AAA domain-containing protein 3A OS=Homo sapiens OX=9606 GN=ATAD3A PE=1 SV=2	6	4	13	4	1	634	71.3	8.98	279	4	1.01421e+06	1.26046e+06	833499	221279	306420	261244	131029	99473.8	71086.3	High	High	High	High	High	High	High	High	Peak Found
512	H3BNC9	Uncharacterized protein OS=Homo sapiens OX=9606 PE=3 SV=2	3	2	13	2	1	584	64.5	8.78	422	2	1.52231e+07	1.68276e+07	1.13657e+07	7.73513e+06	1.08137e+07	6.89014e+06	906831	589657	630563	High	High	High	High	High	High	High	High	High
513	Q9Y6M5	Zinc transporter 1 OS=Homo sapiens OX=9606 GN=SLC30A1 PE=1 SV=3	8	2	13	2	1	507	55.3	6.48	57	2	874736	905228	763822	162712	324286	206493		36480.1		High	High	High	Peak Found	High	High	Not Found	Peak Found	Not Found
514	O76094	Signal recognition particle subunit SRP72 OS=Homo sapiens OX=9606 GN=SRP72 PE=1 SV=3	4	3	13	3	1	671	74.6	9.26	290	3	896649	1.15811e+06	568741	337662	373803	232533	244957	139304	188152	High	High	High	High	High	High	High	High	High
515	Q9BRJ6	Uncharacterized protein C7orf50 OS=Homo sapiens OX=9606 GN=C7orf50 PE=1 SV=1	15	3	13	3	1	194	22.1	9.64	134	3	897445	938094	847520	192430	323922	277204		37054.8		High	High	High	High	High	High	Not Found	Peak Found	Not Found
516	Q9Y6N5	Sulfide:quinone oxidoreductase, mitochondrial OS=Homo sapiens OX=9606 GN=SQOR PE=1 SV=1	10	3	13	3	1	450	49.9	9.11	233	3	511641	776413	567969	344031	437215	376226	136939	69628.9	81409.8	High	High	High	High	High	High	High	Peak Found	High
517	Q15637	Splicing factor 1 OS=Homo sapiens OX=9606 GN=SF1 PE=1 SV=4	9	5	12	5	1	639	68.3	8.98	68	5	1.05774e+06	1.08158e+06	828496	182014	252833	157982	68038.2	63960.3	55978.6	High	High	High	High	High	High	Peak Found	Peak Found	Peak Found
518	Q5JPE7	Nodal modulator 2 OS=Homo sapiens OX=9606 GN=NOMO2 PE=1 SV=1	6	6	12	6	1	1267	139.4	5.76	232	6	1.39146e+06	1.5302e+06	1.00511e+06		221555	152125				High	High	High	High	Peak Found	Peak Found	Not Found	Not Found	Not Found
519	P51570	Galactokinase OS=Homo sapiens OX=9606 GN=GALK1 PE=1 SV=1	9	3	12	3	1	392	42.2	6.46	186	3	303089	370029	352492	139372	216739	86863.6				High	High	High	High	High	High	Not Found	Not Found	Not Found
520	P39019	40S ribosomal protein S19 OS=Homo sapiens OX=9606 GN=RPS19 PE=1 SV=2	17	2	12	2	1	145	16.1	10.32	400	2	1.52447e+07	1.7512e+07	1.20153e+07	1.9554e+06	4.02685e+06	2436782	525838	556069	400708	High	High	High	High	High	High	High	High	High
521	O43143	Pre-mRNA-splicing factor ATP-dependent RNA helicase DHX15 OS=Homo sapiens OX=9606 GN=DHX15 PE=1 SV=2	6	4	12	4	1	795	90.9	7.46	212	4	521891	599100	567742			26201.2	27444.7	18241.2	105555	High	High	High	Not Found	High	High	Peak Found	Peak Found	Peak Found
522	Q9Y6C9	Mitochondrial carrier homolog 2 OS=Homo sapiens OX=9606 GN=MTCH2 PE=1 SV=1	7	2	12	2	1	303	33.3	7.97	191	2	955054	1.27732e+06	893504	207741	361488	285247	153291	114762	108685	High	High	High	High	High	High	Peak Found	Peak Found	High
523	Q9UL46	Proteasome activator complex subunit 2 OS=Homo sapiens OX=9606 GN=PSME2 PE=1 SV=4	23	5	12	5	1	239	27.4	5.73	210	5	945346	1.06217e+06	1.08578e+06	343233	506231	112685	15002.8	54315.3	11787.6	High	High	High	High	High	High	High	High	Peak Found
524	Q8IYB3	Serine/arginine repetitive matrix protein 1 OS=Homo sapiens OX=9606 GN=SRRM1 PE=1 SV=2	3	3	12	3	1	904	102.3	11.84	132	3	356490	343423	248341	128600	132153	39808.6		9460.45		High	High	High	High	High	High	Not Found	Peak Found	Not Found
525	Q9NRY4	Rho GTPase-activating protein 35 OS=Homo sapiens OX=9606 GN=ARHGAP35 PE=1 SV=3	4	5	12	5	1	1499	170.4	6.64	107	5	161067	187784	170813				20270.1			High	High	High	Not Found	Not Found	Not Found	Peak Found	Not Found	Not Found
526	Q9NYF8	Bcl-2-associated transcription factor 1 OS=Homo sapiens OX=9606 GN=BCLAF1 PE=1 SV=2	5	4	12	4	1	920	106.1	9.98	241	4	1.33588e+06	1.61796e+06	1.07663e+06	281871	402694	342866	92460.8	72928.8	77668.9	High	High	High	High	High	High	Peak Found	Peak Found	High
527	P62805	Histone H4 OS=Homo sapiens OX=9606 GN=HIST1H4A PE=1 SV=2	20	2	12	2	1	103	11.4	11.36	275	2	4.10997e+06	2.59691e+06	1.35691e+07	2.08424e+06	3.82913e+06	3.54176e+06	891235	587214	765123	High	High	High	High	High	High	High	High	High
528	P35998	26S proteasome regulatory subunit 7 OS=Homo sapiens OX=9606 GN=PSMC2 PE=1 SV=3	14	5	12	4	1	433	48.6	5.95	226	5	621618	797907	770868	72694.8	98270.7	42114.6	21635.9		11243.3	High	High	High	Peak Found	Peak Found	Peak Found	Peak Found	Not Found	Peak Found
529	O94776	Metastasis-associated protein MTA2 OS=Homo sapiens OX=9606 GN=MTA2 PE=1 SV=1	6	4	12	4	1	668	75	9.66	79	4	759523	983653	659006	105828	157256	79098.7	64903.4	77773.4	33806.2	High	High	High	Peak Found	High	Peak Found	Peak Found	Peak Found	Peak Found
530	P55145	Mesencephalic astrocyte-derived neurotrophic factor OS=Homo sapiens OX=9606 GN=MANF PE=1 SV=3	20	3	12	3	1	182	20.7	8.69	45	3	953724	1.10253e+06	571296	220105	262942	231563	96436.9	95316.5	71308.4	High	High	High	High	High	High	Peak Found	Peak Found	Peak Found
531	P62263	40S ribosomal protein S14 OS=Homo sapiens OX=9606 GN=RPS14 PE=1 SV=3	8	2	12	2	1	151	16.3	10.05	286	2	1.572e+06	1.47795e+06	1.09646e+06	274004	452403	315163	261475	163755	121618	High	High	High	Peak Found	High	High	High	High	Peak Found
532	Q9NX63	MICOS complex subunit MIC19 OS=Homo sapiens OX=9606 GN=CHCHD3 PE=1 SV=1	20	3	12	3	1	227	26.1	8.28	42	3	130146	205148	360961	326340	338504	297207	34965.6	21479.1	20591.3	High	Peak Found	High	High	High	High	Peak Found	Peak Found	Peak Found
533	O75521	Enoyl-CoA delta isomerase 2, mitochondrial OS=Homo sapiens OX=9606 GN=ECI2 PE=1 SV=4	11	3	12	3	1	394	43.6	9	210	3	674091	689665	379331	138741	155641	66721.8				High	High	High	High	High	High	Not Found	Not Found	Not Found
534	P63241	Eukaryotic translation initiation factor 5A-1 OS=Homo sapiens OX=9606 GN=EIF5A PE=1 SV=2	16	2	12	2	1	154	16.8	5.24	173	2	226128	363105	442098	105351	147881	105766	87411.2	66241.4	115919	High	High	High	High	High	High	High	High	Peak Found
535	Q14254	Flotillin-2 OS=Homo sapiens OX=9606 GN=FLOT2 PE=1 SV=2	16	6	12	6	1	428	47	5.25	376	6	513757	486638	545673	156201	428858	914104	139787	86034.9	23500.9	High	High	High	High	High	High	Peak Found	Peak Found	Peak Found
536	Q2NL82	Pre-rRNA-processing protein TSR1 homolog OS=Homo sapiens OX=9606 GN=TSR1 PE=1 SV=1	7	5	12	5	1	804	91.8	7.42	83	5	1.20549e+06	1.13737e+06	685475	354589	411315	275500	100192	97485.7	58217.4	High	High	High	High	High	High	Peak Found	Peak Found	Peak Found
537	Q96KR1	Zinc finger RNA-binding protein OS=Homo sapiens OX=9606 GN=ZFR PE=1 SV=2	4	2	12	2	1	1074	116.9	9.04	304	2	195876	270994	203445	77319.7	120779	27697.8	51475.8	34677.4		High	High	High	Peak Found	High	Peak Found	High	Peak Found	Not Found
538	P30050	60S ribosomal protein L12 OS=Homo sapiens OX=9606 GN=RPL12 PE=1 SV=1	25	2	12	2	1	165	17.8	9.42	244	2	3.87749e+06	4.0599e+06	2.52478e+06	641750	749726	622117	523844	418557	310371	High	High	High	High	High	High	High	High	High
539	P53618	Coatomer subunit beta OS=Homo sapiens OX=9606 GN=COPB1 PE=1 SV=3	3	2	12	2	1	953	107.1	6.05	420	2	1.05799e+06	1.29078e+06	1.04626e+06	589900	783974	542804	198506	139476	112153	High	High	High	High	High	High	High	High	High
540	Q6YHK3	CD109 antigen OS=Homo sapiens OX=9606 GN=CD109 PE=1 SV=2	3	3	12	3	1	1445	161.6	5.85	212	3	23862.6	77820.4	62154.9		42039.3	66438.3	74331.1			High	High	High	High	High	High	Peak Found	Not Found	Not Found
541	Q9BXK5	Bcl-2-like protein 13 OS=Homo sapiens OX=9606 GN=BCL2L13 PE=1 SV=1	14	4	12	4	1	485	52.7	4.44	357	4	429941	571252	407027	105427	181123	137403				High	High	High	High	High	High	Not Found	Not Found	Not Found
542	O00139	Kinesin-like protein KIF2A OS=Homo sapiens OX=9606 GN=KIF2A PE=1 SV=3	7	5	12	4	1	706	79.9	6.68	329	5	783682	750283	526802	189341	250679	126531	20162.3			High	High	High	Peak Found	Peak Found	Peak Found	Peak Found	Not Found	Not Found
543	O00231	26S proteasome non-ATPase regulatory subunit 11 OS=Homo sapiens OX=9606 GN=PSMD11 PE=1 SV=3	16	5	12	5	1	422	47.4	6.48	254	5	681177	796644	634917	237499	235207	192356	44131.5	17320.3		High	High	High	High	High	High	Peak Found	Peak Found	Not Found
544	O76021	Ribosomal L1 domain-containing protein 1 OS=Homo sapiens OX=9606 GN=RSL1D1 PE=1 SV=3	4	2	12	2	1	490	54.9	10.13	158	2	779341	885212	744054	92472.3	146296	23055.3	60403.2	177654	88428.5	High	High	High	High	High	Peak Found	High	High	High
545	O75955	Flotillin-1 OS=Homo sapiens OX=9606 GN=FLOT1 PE=1 SV=3	7	4	12	4	1	427	47.3	7.49	456	4	562414	456665	606852	160206	324365	565214	106674	51954.9	54416.2	High	High	High	High	High	High	High	Peak Found	Peak Found
546	Q14203	Dynactin subunit 1 OS=Homo sapiens OX=9606 GN=DCTN1 PE=1 SV=3	4	6	12	6	1	1278	141.6	5.81	164	6	630642	682317	555162	231810	322326	151491			14665.9	High	High	High	Peak Found	High	Peak Found	Not Found	Not Found	Peak Found
547	P35237	Serpin B6 OS=Homo sapiens OX=9606 GN=SERPINB6 PE=1 SV=3	15	4	12	4	1	376	42.6	5.27	274	4	228865	152701	337607	300597	327992	137202			111161	High	Peak Found	High	High	High	High	Not Found	Not Found	Peak Found
548	Q8TCG1	Protein CIP2A OS=Homo sapiens OX=9606 GN=CIP2A PE=1 SV=2	4	3	12	3	1	905	102.1	6.23	114	3	404483	382431	347186	138752	206630	163906			17875.9	High	High	High	High	High	High	Not Found	Not Found	Peak Found
549	E9PAV3	Nascent polypeptide-associated complex subunit alpha, muscle-specific form OS=Homo sapiens OX=9606 GN=NACA PE=1 SV=1	2	4	12	4	1	2078	205.3	9.58	106	4	627644	416424	522633	166273	252266	210493	77441.3	69933.9	79795.1	High	High	High	High	High	High	Peak Found	High	Peak Found
550	Q9HD26	Golgi-associated PDZ and coiled-coil motif-containing protein OS=Homo sapiens OX=9606 GN=GOPC PE=1 SV=1	9	4	12	4	1	462	50.5	5.92	230	4	1.09966e+06	1.14934e+06	875420	161641	258981	123967			16752.4	High	High	High	High	High	High	Not Found	Not Found	Peak Found
551	Q96JM3	Chromosome alignment-maintaining phosphoprotein 1 OS=Homo sapiens OX=9606 GN=CHAMP1 PE=1 SV=2	10	6	12	6	1	812	89	8.44	89	6	683637	985476	762385	159647	138836	102807	109191	33597.4	40468.7	High	High	High	Peak Found	High	Peak Found	Peak Found	Peak Found	Peak Found
552	P62829	60S ribosomal protein L23 OS=Homo sapiens OX=9606 GN=RPL23 PE=1 SV=1	18	2	12	2	1	140	14.9	10.51	385	2	1.64202e+06	1.68357e+06	796127				112658	88047.9		High	High	High	Not Found	Not Found	Not Found	Peak Found	High	High
553	Q8WYP5	Protein ELYS OS=Homo sapiens OX=9606 GN=AHCTF1 PE=1 SV=3	4	7	12	7	1	2266	252.3	6.6	278	7	583737	643112	453807	277335	279540	208173	42583.8		18388.1	High	High	High	High	High	Peak Found	Peak Found	Not Found	Peak Found
554	Q15012	Lysosomal-associated transmembrane protein 4A OS=Homo sapiens OX=9606 GN=LAPTM4A PE=1 SV=1	15	3	12	3	1	233	26.8	6.49	110	3	424259	495876	381275	111369	223300	153109				High	High	High	High	High	High	Not Found	Not Found	Not Found
555	Q16576	Histone-binding protein RBBP7 OS=Homo sapiens OX=9606 GN=RBBP7 PE=1 SV=1	9	4	12	3	1	425	47.8	5.05	348	4	621528	627911	457177	39737.1		68614.8	18217.6	22935.6	33177.6	High	High	High	High	Not Found	Peak Found	Peak Found	Peak Found	Peak Found
556	Q9BVJ6	U3 small nucleolar RNA-associated protein 14 homolog A OS=Homo sapiens OX=9606 GN=UTP14A PE=1 SV=1	7	5	12	5	1	771	87.9	7.87	102	5	1.03658e+06	1.19396e+06	938396	238851	317321	255460	229419	198956	111982	High	High	High	High	Peak Found	High	Peak Found	Peak Found	Peak Found
557	P49711	Transcriptional repressor CTCF OS=Homo sapiens OX=9606 GN=CTCF PE=1 SV=1	7	3	12	3	1	727	82.7	6.96	550	3	281280	348605	232525	56094.5	213019	191535				High	High	High	High	High	High	Not Found	Not Found	Not Found
558	O43684	Mitotic checkpoint protein BUB3 OS=Homo sapiens OX=9606 GN=BUB3 PE=1 SV=1	6	2	12	2	1	328	37.1	6.84	175	2	1.42813e+06	1.38529e+06	871890	82229.5	116185	86646	98220.7	68391.9	54588.7	High	High	High	High	High	High	High	Peak Found	High
559	Q96TC7	Regulator of microtubule dynamics protein 3 OS=Homo sapiens OX=9606 GN=RMDN3 PE=1 SV=2	10	4	12	4	1	470	52.1	5.1	264	4	412516	446225	343679	22598.2	117973	47284.8				High	High	High	High	High	High	Not Found	Not Found	Not Found
560	Q96PK6	RNA-binding protein 14 OS=Homo sapiens OX=9606 GN=RBM14 PE=1 SV=2	7	4	12	4	1	669	69.4	9.67	117	4	1.06848e+06	1.41914e+06	1.04795e+06	229184	350120	403517	340084	182113	212425	High	High	High	Peak Found	Peak Found	High	High	Peak Found	Peak Found
561	Q9HAV4	Exportin-5 OS=Homo sapiens OX=9606 GN=XPO5 PE=1 SV=1	4	3	11	3	1	1204	136.2	5.8	401	3	467138	490261	431760	83268.8	145770	101211				High	High	High	High	High	High	Not Found	Not Found	Not Found
562	P23588	Eukaryotic translation initiation factor 4B OS=Homo sapiens OX=9606 GN=EIF4B PE=1 SV=2	12	4	11	4	1	611	69.1	5.73	405	4	1095832	1.12921e+06	927238	69153.9	114441	82877.3	25330.3	13506.9		High	High	High	Peak Found	Peak Found	Peak Found	Peak Found	Peak Found	Not Found
563	Q9H6R4	Nucleolar protein 6 OS=Homo sapiens OX=9606 GN=NOL6 PE=1 SV=2	4	3	11	3	1	1146	127.5	7.64	266	3	818276	1.13452e+06	633090	349745	155226	401207			74219.3	High	High	High	High	High	High	Not Found	Not Found	Peak Found
564	P55084	Trifunctional enzyme subunit beta, mitochondrial OS=Homo sapiens OX=9606 GN=HADHB PE=1 SV=3	11	3	11	3	1	474	51.3	9.41	194	3	555623	511799	288386	89534.9	124591	36808.7	37900.9	8413.84		High	High	High	High	High	Peak Found	Peak Found	Peak Found	Not Found
565	P51648	Fatty aldehyde dehydrogenase OS=Homo sapiens OX=9606 GN=ALDH3A2 PE=1 SV=1	11	3	11	3	1	485	54.8	7.88	156	3	502699	536362	418251	46128.9	78733.6					High	High	High	Peak Found	High	Not Found	Not Found	Not Found	Not Found
566	Q9UKV3	Apoptotic chromatin condensation inducer in the nucleus OS=Homo sapiens OX=9606 GN=ACIN1 PE=1 SV=2	2	2	11	2	1	1341	151.8	6.43	53	2	185578	472930	445342	241870	224481	67498.7	169215	93395.8	108997	High	High	High	High	High	Peak Found	High	High	High
567	O95782	AP-2 complex subunit alpha-1 OS=Homo sapiens OX=9606 GN=AP2A1 PE=1 SV=3	6	4	11	4	1	977	107.5	7.03	158	4	634476	720871	566525	185300	257460	130760	82524.7	62662.3	51521.8	High	High	High	High	Peak Found	High	Peak Found	Peak Found	Peak Found
568	Q9UIG0	Tyrosine-protein kinase BAZ1B OS=Homo sapiens OX=9606 GN=BAZ1B PE=1 SV=2	3	4	11	4	1	1483	170.8	8.48	105	4	415343	526782	278689				49702.3	33985.4	43652.6	High	High	High	High	High	High	Peak Found	Peak Found	Peak Found
569	Q9BQA1	Methylosome protein 50 OS=Homo sapiens OX=9606 GN=WDR77 PE=1 SV=1	7	2	11	2	1	342	36.7	5.17	153	2	368857	323947	183442	169745	204547	135473	90466.3	76409.2	70405.4	High	High	High	High	High	High	High	Peak Found	High
570	O00116	Alkyldihydroxyacetonephosphate synthase, peroxisomal OS=Homo sapiens OX=9606 GN=AGPS PE=1 SV=1	6	3	11	3	1	658	72.9	7.34	245	3	388013	479370	422679	94792.4	55571.8	38141.1		57590.8		High	High	High	High	High	Peak Found	Not Found	Peak Found	Not Found
571	Q13243	Serine/arginine-rich splicing factor 5 OS=Homo sapiens OX=9606 GN=SRSF5 PE=1 SV=1	14	3	11	3	1	272	31.2	11.59	191	3	1.08279e+06	1.00674e+06	838801	154603	123165	191930		58525.2		High	High	High	High	High	Peak Found	Not Found	Peak Found	Not Found
572	P12081	Histidine--tRNA ligase, cytoplasmic OS=Homo sapiens OX=9606 GN=HARS PE=1 SV=2	15	6	11	6	1	509	57.4	5.88	131	6	784617	524245	538502	28332.9	99340	27412.2				High	High	High	Peak Found	Peak Found	Peak Found	Not Found	Not Found	Not Found
573	Q15818	Neuronal pentraxin-1 OS=Homo sapiens OX=9606 GN=NPTX1 PE=2 SV=2	13	4	11	4	1	432	47.1	6.55	213	4	435029	559202	341630	63771.6	96039.4	34144.2				High	High	High	Peak Found	High	Peak Found	Not Found	Not Found	Not Found
574	Q9P0I2	ER membrane protein complex subunit 3 OS=Homo sapiens OX=9606 GN=EMC3 PE=1 SV=3	9	2	11	2	1	261	29.9	6.81	273	2	695247	716655	532956	154716	236599	202009				High	High	High	High	High	High	Not Found	Not Found	Not Found
575	Q9Y2X3	Nucleolar protein 58 OS=Homo sapiens OX=9606 GN=NOP58 PE=1 SV=1	4	2	11	2	1	529	59.5	8.92	314	2	682442	680668	409052	75387.2	166438	92246.8	132741	53397.3	86577.7	High	High	High	High	High	High	High	Peak Found	Peak Found
576	Q9H5I1	Histone-lysine N-methyltransferase SUV39H2 OS=Homo sapiens OX=9606 GN=SUV39H2 PE=1 SV=2	7	2	11	2	1	410	46.7	8.19	131	2	124876	171520	136658	186959	471964	245884	244731	139214	192453	High	High	High	High	High	High	High	Peak Found	High
577	O00429	Dynamin-1-like protein OS=Homo sapiens OX=9606 GN=DNM1L PE=1 SV=2	9	3	11	3	1	736	81.8	6.81	476	3	606103	863848	604678	141596	127816	61509.3				High	High	High	High	High	High	Not Found	Not Found	Not Found
578	Q13151	Heterogeneous nuclear ribonucleoprotein A0 OS=Homo sapiens OX=9606 GN=HNRNPA0 PE=1 SV=1	9	2	11	2	1	305	30.8	9.29	599	2	1.78846e+06	2.01655e+06	1.48032e+06	291191	499475	488774	337476	167576	158896	High	High	High	High	High	High	High	High	High
579	P53992	Protein transport protein Sec24C OS=Homo sapiens OX=9606 GN=SEC24C PE=1 SV=3	4	4	11	4	1	1094	118.2	7.06	308	4	349576	223204	377449	90632.4	100652	57684.5				High	High	High	Peak Found	High	Peak Found	Not Found	Not Found	Not Found
580	P00533	Epidermal growth factor receptor OS=Homo sapiens OX=9606 GN=EGFR PE=1 SV=2	3	4	11	4	1	1210	134.2	6.68	178	4	189004		249288							High	High	High	High	High	High	Not Found	Not Found	Not Found
581	P43307	Translocon-associated protein subunit alpha OS=Homo sapiens OX=9606 GN=SSR1 PE=1 SV=3	22	4	11	4	1	286	32.2	4.49	386	4	575606	621276	598686	107838	162074	97599.4				High	High	High	Peak Found	High	High	Not Found	Not Found	Not Found
582	O75489	NADH dehydrogenase [ubiquinone] iron-sulfur protein 3, mitochondrial OS=Homo sapiens OX=9606 GN=NDUFS3 PE=1 SV=1	9	2	11	2	1	264	30.2	7.5	146	2	649311	763316	602097	290268	417578	273225	54844.1	38838.2		High	High	High	High	High	High	Peak Found	Peak Found	Not Found
583	Q8NEZ2	Vacuolar protein sorting-associated protein 37A OS=Homo sapiens OX=9606 GN=VPS37A PE=1 SV=1	12	4	11	4	1	397	44.3	5.57	86	4	489523	542260	386135		37151	25942.5			12257.7	High	High	High	Not Found	Peak Found	Peak Found	Not Found	Not Found	Peak Found
584	P50552	Vasodilator-stimulated phosphoprotein OS=Homo sapiens OX=9606 GN=VASP PE=1 SV=3	15	4	11	4	1	380	39.8	8.94	449	4	1.18759e+06	1.45196e+06	1.14223e+06	363497	563518	232803		92253.8	32872.6	High	High	High	High	High	High	Not Found	Peak Found	Peak Found
585	P46459	Vesicle-fusing ATPase OS=Homo sapiens OX=9606 GN=NSF PE=1 SV=3	10	5	11	5	1	744	82.5	6.95	197	5	770305	859698	607117	74210.8	220400	293111			25515.5	High	High	High	High	High	Peak Found	Not Found	Not Found	Peak Found
586	Q16186	Proteasomal ubiquitin receptor ADRM1 OS=Homo sapiens OX=9606 GN=ADRM1 PE=1 SV=2	11	3	11	3	1	407	42.1	5.07	417	3	557642	674165	646719	68720.3	105679	61040.5	23769.4			High	High	High	High	High	High	Peak Found	Not Found	Not Found
587	P62750	60S ribosomal protein L23a OS=Homo sapiens OX=9606 GN=RPL23A PE=1 SV=1	24	3	11	3	1	156	17.7	10.45	155	3	3.18489e+06	1.59573e+06	3.31883e+06	18853	104095	17512.2	373254	73556.8	298023	High	High	High	Peak Found	Peak Found	Peak Found	Peak Found	High	High
588	Q9BVK6	Transmembrane emp24 domain-containing protein 9 OS=Homo sapiens OX=9606 GN=TMED9 PE=1 SV=2	11	3	11	3	1	235	27.3	8.02	118	3	766283	953886	655027	110660	274505	104943				High	High	High	High	High	High	Not Found	Not Found	Not Found
589	Q99733	Nucleosome assembly protein 1-like 4 OS=Homo sapiens OX=9606 GN=NAP1L4 PE=1 SV=1	14	4	11	4	1	375	42.8	4.69	249	4	358496	349841	518473	212278	218683	165932		49045.7	40654.3	High	High	High	High	High	High	Not Found	High	Peak Found
590	A0A0A6YYL6	Protein RPL17-C18orf32 OS=Homo sapiens OX=9606 GN=RPL17-C18orf32 PE=3 SV=1	10	2	11	2	1	228	26.4	10.1	304	2	2.71125e+06	3.34545e+06	2.14771e+06	463556	778859	676074	409904	293093	355405	High	High	High	High	Peak Found	High	High	High	High
591	Q15645	Pachytene checkpoint protein 2 homolog OS=Homo sapiens OX=9606 GN=TRIP13 PE=1 SV=2	13	4	11	4	1	432	48.5	6.09	285	4	1.1599e+06	1.18826e+06	869487	69169.7	158742		78056.6	57832.5	221015	High	High	High	Peak Found	High	Not Found	Peak Found	High	High
592	Q9Y3A4	Ribosomal RNA-processing protein 7 homolog A OS=Homo sapiens OX=9606 GN=RRP7A PE=1 SV=2	11	3	11	3	1	280	32.3	9.58	186	3	791478	1.05353e+06	500358	56879.3	270931	202535	29579.4	24271.1		High	High	High	High	High	High	Peak Found	Peak Found	Not Found
593	Q9HA64	Ketosamine-3-kinase OS=Homo sapiens OX=9606 GN=FN3KRP PE=1 SV=2	12	3	11	3	1	309	34.4	7.33	523	3	1.37446e+06	1.39498e+06	1.03889e+06	33061.1	115032					High	High	High	High	High	Not Found	Not Found	Not Found	Not Found
594	P53990	IST1 homolog OS=Homo sapiens OX=9606 GN=IST1 PE=1 SV=1	10	2	11	2	1	364	39.7	5.35	500	2	460849	530050	351652	106756	221974					High	High	High	High	High	High	Not Found	Not Found	Not Found
595	Q8WYA6	Beta-catenin-like protein 1 OS=Homo sapiens OX=9606 GN=CTNNBL1 PE=1 SV=1	8	5	10	5	1	563	65.1	5.05	293	5	569980	487783	415076							High	High	High	Not Found	Not Found	Not Found	Not Found	Not Found	Not Found
596	P0DN76	Splicing factor U2AF 35 kDa subunit-like protein OS=Homo sapiens OX=9606 GN=U2AF1L5 PE=1 SV=1	7	2	10	2	1	240	27.9	8.81	202	2	980756	1.14398e+06	747527	197265	305265	231831	221961	142496	124235	High	High	High	High	High	High	Peak Found	High	High
597	P01130	Low-density lipoprotein receptor OS=Homo sapiens OX=9606 GN=LDLR PE=1 SV=1	5	3	10	3	1	860	95.3	5.05	370	3	509104	590170	547086		92593.2	29607.5			225817	High	High	High	Not Found	High	High	Not Found	Not Found	Peak Found
598	P05455	Lupus La protein OS=Homo sapiens OX=9606 GN=SSB PE=1 SV=2	7	3	10	3	1	408	46.8	7.12	127	3	419133	701922	511358	221292	343551	168200	95707.1	67667.9	65166.8	High	High	High	High	High	Peak Found	Peak Found	Peak Found	High
599	P50579	Methionine aminopeptidase 2 OS=Homo sapiens OX=9606 GN=METAP2 PE=1 SV=1	8	3	10	3	1	478	52.9	5.82	281	3	1.34687e+06	722417	812815	17972.7	33874.6			22257.9	9190.1	High	High	High	Peak Found	Peak Found	Not Found	Not Found	Peak Found	Peak Found
600	Q13428	Treacle protein OS=Homo sapiens OX=9606 GN=TCOF1 PE=1 SV=3	4	3	10	3	1	1488	152	9.04	256	3	642212	901545	460657	294803	323764	271894	59512.5	47715.8	41648.5	High	High	High	High	Peak Found	Peak Found	High	Peak Found	Peak Found
601	P67936	Tropomyosin alpha-4 chain OS=Homo sapiens OX=9606 GN=TPM4 PE=1 SV=3	15	3	10	2	1	248	28.5	4.69	95	3	281725	404901	512527	148020	215933	80395.9	69283.6	58931.4	31863.1	High	Peak Found	High	Peak Found	High	Not Found	Not Found	Peak Found	Not Found
602	P46060	Ran GTPase-activating protein 1 OS=Homo sapiens OX=9606 GN=RANGAP1 PE=1 SV=1	8	4	10	4	1	587	63.5	4.68	96	4	519445	822202	513596	152698	312820	135543		17363.5	28936.6	High	High	High	High	High	Peak Found	Not Found	Peak Found	Peak Found
603	O75815	Breast cancer anti-estrogen resistance protein 3 OS=Homo sapiens OX=9606 GN=BCAR3 PE=1 SV=1	4	3	10	3	1	825	92.5	7.96	107	3	314081	371972	286161	103854	147756	53463.9	16266.4	21551.1	17962.9	High	High	High	High	High	Peak Found	Peak Found	Peak Found	Peak Found
604	Q9UII2	ATPase inhibitor, mitochondrial OS=Homo sapiens OX=9606 GN=ATP5IF1 PE=1 SV=1	37	4	10	4	1	106	12.2	9.35	73	4	3.25927e+06	2.86628e+06	1.28988e+06	301622	549431	331213	186281	146976	105368	High	High	High	High	High	High	Peak Found	High	Peak Found
605	P62136	Serine/threonine-protein phosphatase PP1-alpha catalytic subunit OS=Homo sapiens OX=9606 GN=PPP1CA PE=1 SV=1	13	4	10	3	1	330	37.5	6.33	205	4	895840	979525	713900	154486	302448	128922	50109.4	40076.4		High	High	High	Peak Found	High	Not Found	Not Found	Not Found	Not Found
606	P35658	Nuclear pore complex protein Nup214 OS=Homo sapiens OX=9606 GN=NUP214 PE=1 SV=2	3	5	10	5	1	2090	213.5	7.47	271	5	589146	512649	520354	134786	81815.9	56718.5		9019.42		High	High	High	High	Peak Found	Peak Found	Not Found	Peak Found	Not Found
607	Q96IY1	Kinetochore-associated protein NSL1 homolog OS=Homo sapiens OX=9606 GN=NSL1 PE=1 SV=3	8	2	10	2	1	281	32.1	6.79	116	2	147276	425611	108420	74682.5	164669	74256.6	134817	78580.9	69317.7	High	High	High	High	High	High	High	High	High
608	Q9P265	Disco-interacting protein 2 homolog B OS=Homo sapiens OX=9606 GN=DIP2B PE=1 SV=3	2	3	10	3	1	1576	171.4	8.09	150	3	602333	302457	456134	120135	167990	13439.5	16352.6	14947	10824.8	High	High	High	Peak Found	High	Peak Found	Peak Found	Peak Found	Peak Found
609	P00387	NADH-cytochrome b5 reductase 3 OS=Homo sapiens OX=9606 GN=CYB5R3 PE=1 SV=3	11	4	10	4	1	301	34.2	7.59	264	4	701521	720479	581941	63677.5	190744	84370.4				High	High	High	Peak Found	High	High	Not Found	Not Found	Not Found
610	P06703	Protein S100-A6 OS=Homo sapiens OX=9606 GN=S100A6 PE=1 SV=1	29	2	10	2	1	90	10.2	5.48	105	2	2279438	2177398	2.23543e+06	1.70686e+06	1.86042e+06	1.04591e+06	747276	486905	511809	High	High	High	High	High	High	Peak Found	High	High
611	O43169	Cytochrome b5 type B OS=Homo sapiens OX=9606 GN=CYB5B PE=1 SV=2	21	3	10	3	1	146	16.3	4.97	311	3	708875	760784	616961	231426	334399	243656	47645.5	30458	31773.5	High	High	High	High	High	High	Peak Found	Peak Found	Peak Found
612	Q96GQ7	Probable ATP-dependent RNA helicase DDX27 OS=Homo sapiens OX=9606 GN=DDX27 PE=1 SV=2	4	3	10	3	1	796	89.8	9.28	126	3	729985	873718	733743	199626	279341	194067	74718.1	55519.8	54657.8	High	High	High	High	High	High	Peak Found	High	Peak Found
613	Q9H9B4	Sideroflexin-1 OS=Homo sapiens OX=9606 GN=SFXN1 PE=1 SV=4	5	2	10	2	1	322	35.6	9.07	144	2	1.02737e+06	1.08496e+06	811653	166701	263221	219510		75570.2	58724.9	High	High	High	High	High	High	Not Found	Peak Found	High
614	O75390	Citrate synthase, mitochondrial OS=Homo sapiens OX=9606 GN=CS PE=1 SV=2	11	4	10	4	1	466	51.7	8.32	199	4	867874	602726	333513	103150	260612	62564.4	11641.3	14496.7		High	High	High	Peak Found	High	Peak Found	Peak Found	Peak Found	Not Found
615	Q66K74	Microtubule-associated protein 1S OS=Homo sapiens OX=9606 GN=MAP1S PE=1 SV=2	3	2	10	2	1	1059	112.1	7.3	262	2	303303	568789	308902	284005	331778	309077	29559.4	29254.7		High	High	High	High	High	High	Peak Found	Peak Found	Not Found
616	P14866	Heterogeneous nuclear ribonucleoprotein L OS=Homo sapiens OX=9606 GN=HNRNPL PE=1 SV=2	3	2	10	2	1	589	64.1	8.22	251	2	1.43405e+06	1.75659e+06	1.21294e+06	627691	1.06447e+06	715904	403707	288077	233014	High	High	High	High	High	High	High	High	High
617	Q9NVU7	Protein SDA1 homolog OS=Homo sapiens OX=9606 GN=SDAD1 PE=1 SV=3	3	2	10	2	1	687	79.8	9.25	150	2	278848	273751	251418	87789.1	123152	75654.1		11366.2	19773.6	High	High	High	High	High	High	Not Found	Peak Found	Peak Found
618	O00410	Importin-5 OS=Homo sapiens OX=9606 GN=IPO5 PE=1 SV=4	6	4	10	4	1	1097	123.6	4.94	353	4	374012	536038	265032	54778.7	106900	42880.1			17433.2	High	High	High	High	High	High	Not Found	Not Found	Peak Found
619	P32969	60S ribosomal protein L9 OS=Homo sapiens OX=9606 GN=RPL9 PE=1 SV=1	11	2	10	2	1	192	21.9	9.95	241	2	1.05366e+06	1.46646e+06	831661	103401	251383	165246	104081	61184.8	40944.7	High	High	High	Peak Found	High	High	High	High	Peak Found
620	P43003	Excitatory amino acid transporter 1 OS=Homo sapiens OX=9606 GN=SLC1A3 PE=1 SV=1	6	4	10	4	1	542	59.5	8.41	116	4	2.02428e+06	2.13336e+06	1.52398e+06	351111	555954	451434	62755.7	31385.5	54337.8	High	High	High	Peak Found	High	High	Peak Found	Peak Found	Peak Found
621	Q9BR76	Coronin-1B OS=Homo sapiens OX=9606 GN=CORO1B PE=1 SV=1	11	3	10	3	1	489	54.2	5.88	300	3	153613	198746	127543	21109.9	110138	352059				High	High	High	Peak Found	High	High	Not Found	Not Found	Not Found
622	P49589	Cysteine--tRNA ligase, cytoplasmic OS=Homo sapiens OX=9606 GN=CARS PE=1 SV=3	8	4	10	4	1	748	85.4	6.76	183	4	242996	126713	273101					25091.1		High	High	High	High	Not Found	Not Found	Not Found	Peak Found	Not Found
623	Q6PJ69	Tripartite motif-containing protein 65 OS=Homo sapiens OX=9606 GN=TRIM65 PE=1 SV=3	12	5	10	5	1	517	57.3	6.7	152	5	406464	429158	463555							High	High	High	Not Found	Not Found	Not Found	Not Found	Not Found	Not Found
624	Q14318	Peptidyl-prolyl cis-trans isomerase FKBP8 OS=Homo sapiens OX=9606 GN=FKBP8 PE=1 SV=2	6	2	10	2	1	412	44.5	4.84	246	2	1.06319e+06	1.03021e+06	884149	200618	275650	190699	77611.1		60017.6	High	High	High	High	High	High	Peak Found	Not Found	High
625	P12268	Inosine-5'-monophosphate dehydrogenase 2 OS=Homo sapiens OX=9606 GN=IMPDH2 PE=1 SV=2	3	2	10	2	1	514	55.8	6.9	246	2	362770	499319	649318	125053	303107	168129	46785.7	39063	37747	High	High	High	High	High	High	High	High	High
626	P24928	DNA-directed RNA polymerase II subunit RPB1 OS=Homo sapiens OX=9606 GN=POLR2A PE=1 SV=2	3	4	10	4	1	1970	217	7.37	203	4	576054	625026	535803		75357.1	50451.8		30675.2	32588.7	High	High	High	Not Found	High	Peak Found	Not Found	Peak Found	Peak Found
627	O60832	H/ACA ribonucleoprotein complex subunit DKC1 OS=Homo sapiens OX=9606 GN=DKC1 PE=1 SV=3	4	2	10	2	1	514	57.6	9.42	155	2	360504	595688	479560	301703	445336	286691	203456	74914.9	72066.5	High	High	High	High	High	High	High	High	High
628	Q9BV40	Vesicle-associated membrane protein 8 OS=Homo sapiens OX=9606 GN=VAMP8 PE=1 SV=1	29	2	10	2	1	100	11.4	7.34	91	2	597440	617378	417195	150924	277719	144788				High	High	High	High	High	High	Not Found	Not Found	Not Found
629	B4DLN1	cDNA FLJ60124, highly similar to Mitochondrial dicarboxylate carrier OS=Homo sapiens OX=9606 PE=2 SV=1	6	3	9	3	1	442	48.1	9.52	162	3	1.13081e+06	1.13766e+06	841429	237090	322936	175240	71784.4	42260.9	34703.9	High	High	High	High	High	High	Peak Found	Peak Found	Peak Found
630	Q8TAE8	Growth arrest and DNA damage-inducible proteins-interacting protein 1 OS=Homo sapiens OX=9606 GN=GADD45GIP1 PE=1 SV=1	17	2	9	2	1	222	25.4	10.02	416	2	306598	336373	268612	118829	67795.2	114677			14706.6	High	High	High	High	High	High	Not Found	Not Found	Peak Found
631	P34932	Heat shock 70 kDa protein 4 OS=Homo sapiens OX=9606 GN=HSPA4 PE=1 SV=4	7	5	9	4	1	840	94.3	5.19	73	5	327059	523177	620892	17897.8	70952.1	58816.5	430193	219785	173297	Peak Found	High	High	Peak Found	High	Peak Found	Peak Found	High	Peak Found
632	P39656	Dolichyl-diphosphooligosaccharide--protein glycosyltransferase 48 kDa subunit OS=Homo sapiens OX=9606 GN=DDOST PE=1 SV=4	16	4	9	4	1	456	50.8	6.55	121	4	421385	649062	398192	30401.9		53726.9	37584.5	30599.5	21598.1	High	High	High	Peak Found	Not Found	Peak Found	Peak Found	Peak Found	Peak Found
633	P52789	Hexokinase-2 OS=Homo sapiens OX=9606 GN=HK2 PE=1 SV=2	7	5	9	5	1	917	102.3	6.05	361	5	880550	983039	786342	68320.3	138400	84972.7		14351.9		High	High	High	Peak Found	Peak Found	Peak Found	Not Found	Peak Found	Not Found
634	Q16629	Serine/arginine-rich splicing factor 7 OS=Homo sapiens OX=9606 GN=SRSF7 PE=1 SV=1	11	3	9	3	1	238	27.4	11.82	176	3	888233	784010	809833	266016	425377	235291	268410	159364	120015	High	High	High	High	High	High	Peak Found	High	Peak Found
635	O75396	Vesicle-trafficking protein SEC22b OS=Homo sapiens OX=9606 GN=SEC22B PE=1 SV=4	17	2	9	2	1	215	24.6	6.92	410	2	722260	675814	692890	156388	253974	175971				High	High	High	High	High	High	Not Found	Not Found	Not Found
636	Q9Y3T9	Nucleolar complex protein 2 homolog OS=Homo sapiens OX=9606 GN=NOC2L PE=1 SV=4	4	4	9	4	1	749	84.9	5.62	149	4	714851	706858	629330	88983.3		203236	34376.6	77497.8	24075.5	High	High	High	Peak Found	High	Peak Found	Peak Found	Peak Found	Peak Found
637	Q6P1J9	Parafibromin OS=Homo sapiens OX=9606 GN=CDC73 PE=1 SV=1	8	3	9	3	1	531	60.5	9.61	348	3	700027	913166	430697		48599	26443.6	44555	26725.7		High	High	High	Not Found	High	High	Peak Found	Peak Found	Not Found
638	Q86U42	Polyadenylate-binding protein 2 OS=Homo sapiens OX=9606 GN=PABPN1 PE=1 SV=3	14	4	9	4	1	306	32.7	5.06	243	4	414797	385034	385650	73470.2	166676	75157.7	58138.7	32385.1	46610.9	High	High	High	High	Peak Found	Peak Found	Peak Found	Peak Found	Peak Found
639	Q99497	Protein/nucleic acid deglycase DJ-1 OS=Homo sapiens OX=9606 GN=PARK7 PE=1 SV=2	26	3	9	3	1	189	19.9	6.79	205	3	896812	818875	854592	62161.9	92692.1	61223.5	24596.9	21886.1	611069	High	High	High	Peak Found	Peak Found	Peak Found	Peak Found	Peak Found	Peak Found
640	Q8N684	Cleavage and polyadenylation specificity factor subunit 7 OS=Homo sapiens OX=9606 GN=CPSF7 PE=1 SV=1	6	3	9	3	1	471	52	8	108	3	880212	785750	602985	57119	137180		144593	85682.6	89572.7	High	High	High	Peak Found	Peak Found	Not Found	Peak Found	Peak Found	Peak Found
641	Q9H4A3	Serine/threonine-protein kinase WNK1 OS=Homo sapiens OX=9606 GN=WNK1 PE=1 SV=2	4	6	9	6	1	2382	250.6	6.34	82	6	400829	109609	347055							High	High	High	Not Found	Not Found	Not Found	Not Found	Not Found	Not Found
642	P48047	ATP synthase subunit O, mitochondrial OS=Homo sapiens OX=9606 GN=ATP5PO PE=1 SV=1	15	2	9	2	1	213	23.3	9.96	272	2	196903	443029	304242	55862	117959	49937				High	High	High	Peak Found	High	Peak Found	Not Found	Not Found	Not Found
643	O75534	Cold shock domain-containing protein E1 OS=Homo sapiens OX=9606 GN=CSDE1 PE=1 SV=2	6	3	9	3	1	798	88.8	6.25	85	3	280844	245729	182225	55684.3	79416.7	45250.7	43756.3	34415.4		High	High	High	High	High	Peak Found	Peak Found	Peak Found	Not Found
644	P18085	ADP-ribosylation factor 4 OS=Homo sapiens OX=9606 GN=ARF4 PE=1 SV=3	29	4	9	3	1	180	20.5	7.14	81	4	806248	919958	672999		76300.4	70772.4	75737.6	59383.7	22493.3	High	High	High	Not Found	Peak Found	Peak Found	Peak Found	Peak Found	Peak Found
645	Q02750	Dual specificity mitogen-activated protein kinase kinase 1 OS=Homo sapiens OX=9606 GN=MAP2K1 PE=1 SV=2	6	2	9	2	1	393	43.4	6.62	63	2	333616	493321	523315	189118	352150	189052	119194	78963.9	65991.3	High	High	High	High	High	Peak Found	Peak Found	Peak Found	Peak Found
646	O43837	Isocitrate dehydrogenase [NAD] subunit beta, mitochondrial OS=Homo sapiens OX=9606 GN=IDH3B PE=1 SV=2	8	2	9	2	1	385	42.2	8.46	122	2	254244	298888	249126	114391	168488	130149				High	High	High	High	High	High	Not Found	Not Found	Not Found
647	P22059	Oxysterol-binding protein 1 OS=Homo sapiens OX=9606 GN=OSBP PE=1 SV=1	4	3	9	3	1	807	89.4	7.3	134	3	423672	422498	401761	41352.2	41265.2	75282.1			313550	High	High	High	Peak Found	High	Peak Found	Not Found	Not Found	Peak Found
648	P46100	Transcriptional regulator ATRX OS=Homo sapiens OX=9606 GN=ATRX PE=1 SV=5	2	3	9	3	1	2492	282.4	6.58	151	3	216319	201379	195446	172176	371132	246496	92511.3	80194.3	118324	High	High	High	High	High	High	Peak Found	Peak Found	High
649	Q9H8M2	Bromodomain-containing protein 9 OS=Homo sapiens OX=9606 GN=BRD9 PE=1 SV=2	3	2	9	2	1	597	67	6.19	219	2	499362	571014	281917	286342	218224	173682	86272	45014.8	54528.7	High	High	High	High	Peak Found	High	High	High	High
650	P54577	Tyrosine--tRNA ligase, cytoplasmic OS=Homo sapiens OX=9606 GN=YARS PE=1 SV=4	14	4	9	4	1	528	59.1	7.05	129	4	260862	357027	277627		31930.1			12150		High	High	High	Not Found	Peak Found	Not Found	Not Found	Peak Found	Not Found
651	O43396	Thioredoxin-like protein 1 OS=Homo sapiens OX=9606 GN=TXNL1 PE=1 SV=3	8	2	9	2	1	289	32.2	4.96	141	2	648435	419331	481919	74209.5	197757	295403				High	High	High	High	High	High	Not Found	Not Found	Not Found
652	Q8IY21	Probable ATP-dependent RNA helicase DDX60 OS=Homo sapiens OX=9606 GN=DDX60 PE=1 SV=3	2	3	9	3	1	1712	197.7	7.59	148	3	822250	863312	595196	256148	322703	248837	98151.5	29940.7	28671	High	High	Peak Found	High	High	High	Peak Found	Peak Found	Peak Found
653	Q9H0S4	Probable ATP-dependent RNA helicase DDX47 OS=Homo sapiens OX=9606 GN=DDX47 PE=1 SV=1	10	3	9	3	1	455	50.6	9.1	241	3	203237	447265	158213			53715.5			167952	High	High	High	Not Found	Not Found	High	Not Found	Not Found	Peak Found
654	P84098	60S ribosomal protein L19 OS=Homo sapiens OX=9606 GN=RPL19 PE=1 SV=1	5	2	9	2	1	196	23.5	11.47	51	2	1.34575e+07	1.50447e+07	1.0274e+07	3.05281e+06	4.59661e+06	3.46549e+06	2.76029e+06	1.84809e+06	1.85067e+06	High	High	High	High	High	High	Peak Found	Peak Found	High
655	Q9NRF9	DNA polymerase epsilon subunit 3 OS=Homo sapiens OX=9606 GN=POLE3 PE=1 SV=1	24	3	9	3	1	147	16.8	4.74	126	3	704959	655929	436449	163403	130659	68533.6				High	High	High	High	Peak Found	Peak Found	Not Found	Not Found	Not Found
656	Q15717	ELAV-like protein 1 OS=Homo sapiens OX=9606 GN=ELAVL1 PE=1 SV=2	4	2	9	2	1	326	36.1	9.17	290	2	527182	545097	441203	128693	158414	113940	40746	23750	31273.7	High	High	High	High	High	High	Peak Found	Peak Found	Peak Found
657	Q06787	Synaptic functional regulator FMR1 OS=Homo sapiens OX=9606 GN=FMR1 PE=1 SV=1	7	4	9	3	1	632	71.1	7.42	110	4	558745	677211	474196	175866	285192	206341		43153.3		High	High	High	High	High	Peak Found	Not Found	Peak Found	Not Found
658	Q92552	28S ribosomal protein S27, mitochondrial OS=Homo sapiens OX=9606 GN=MRPS27 PE=1 SV=3	13	4	9	4	1	414	47.6	6.18	188	4	400415	513282	127480	58527.2	118869	13673.2		22977.8		High	High	High	High	High	Peak Found	Not Found	Peak Found	Not Found
659	Q9Y4E8	Ubiquitin carboxyl-terminal hydrolase 15 OS=Homo sapiens OX=9606 GN=USP15 PE=1 SV=3	6	5	9	5	1	981	112.3	5.22	244	5	478246	639869	379820							High	High	High	Not Found	Not Found	Not Found	Not Found	Not Found	Not Found
660	Q9C035	Tripartite motif-containing protein 5 OS=Homo sapiens OX=9606 GN=TRIM5 PE=1 SV=1	11	5	9	5	1	493	56.3	6.05	227	5	530759	691185	178441	25525.8	43507.5		64204.7			High	High	High	Peak Found	Peak Found	Not Found	Peak Found	Not Found	Not Found
661	Q0VDF9	Heat shock 70 kDa protein 14 OS=Homo sapiens OX=9606 GN=HSPA14 PE=1 SV=1	10	3	9	3	1	509	54.8	5.59	115	3	500569	601029	225046	82850.9	117480	76039.7	58155.6	37888.2	46624.1	High	High	High	High	High	Peak Found	Peak Found	Peak Found	Peak Found
662	Q15388	Mitochondrial import receptor subunit TOM20 homolog OS=Homo sapiens OX=9606 GN=TOMM20 PE=1 SV=1	16	2	8	2	1	145	16.3	8.6	33	2	515566	532264	466165	120011	162743	161954	81747.8	51530.6	64820.3	High	High	High	High	High	High	Peak Found	Peak Found	Peak Found
663	Q9Y285	Phenylalanine--tRNA ligase alpha subunit OS=Homo sapiens OX=9606 GN=FARSA PE=1 SV=3	6	3	8	3	1	508	57.5	7.8	142	3	1.00993e+06	1.1052e+06	803531	85906.7	296057	109066		24684.3	18101	High	High	High	Peak Found	High	High	Not Found	Peak Found	Peak Found
664	Q96MU7	YTH domain-containing protein 1 OS=Homo sapiens OX=9606 GN=YTHDC1 PE=1 SV=3	2	2	8	2	1	727	84.6	6.23	271	2	46235.9	95338.4	118491		33333.2					High	High	High	High	High	High	Not Found	Not Found	Not Found
665	Q9BTD8	RNA-binding protein 42 OS=Homo sapiens OX=9606 GN=RBM42 PE=1 SV=1	8	2	8	2	1	480	50.4	9.63	90	2	215211	228946	166020	23595.6						High	High	High	Peak Found	High	Not Found	Not Found	Not Found	Not Found
666	P61289	Proteasome activator complex subunit 3 OS=Homo sapiens OX=9606 GN=PSME3 PE=1 SV=1	10	2	8	2	1	254	29.5	5.95	137	2	456428	566381	411201	79761.1	83537.7	30737.8	21489.3		17166.5	High	High	High	High	High	Peak Found	Peak Found	Not Found	Peak Found
667	Q9H2K8	Serine/threonine-protein kinase TAO3 OS=Homo sapiens OX=9606 GN=TAOK3 PE=1 SV=2	2	2	8	2	1	898	105.3	7.3	105	2	158885		162530							High	High	High	High	High	High	Not Found	Not Found	Not Found
668	O00567	Nucleolar protein 56 OS=Homo sapiens OX=9606 GN=NOP56 PE=1 SV=4	7	4	8	4	1	594	66	9.19	141	4	977336	967796	605151	135659	260077	158345	127073	71928.1	154482	High	High	High	Peak Found	Peak Found	Peak Found	Peak Found	Peak Found	Peak Found
669	Q71UM5	40S ribosomal protein S27-like OS=Homo sapiens OX=9606 GN=RPS27L PE=1 SV=3	17	2	8	2	1	84	9.5	9.45	0	2	1.07974e+06	1.01567e+06	665485	59890	120880	110719	123239	66223.5	57908.3	High	High	High	Peak Found	High	Peak Found	High	High	High
670	P12004	Proliferating cell nuclear antigen OS=Homo sapiens OX=9606 GN=PCNA PE=1 SV=1	11	2	8	2	1	261	28.8	4.69	95	2	435960	488941	315875	69224	110565	42521.3	63695.6	49363.5	31013.7	High	High	High	Peak Found	High	Peak Found	Peak Found	Peak Found	Peak Found
671	Q14160	Protein scribble homolog OS=Homo sapiens OX=9606 GN=SCRIB PE=1 SV=4	3	5	8	5	1	1630	174.8	5.07	55	5	237829	202798	411743	43650.3	96218.5	56988.7	21329.4	17193.3		High	High	High	Peak Found	Peak Found	Peak Found	Peak Found	Peak Found	Not Found
672	Q8NEZ5	F-box only protein 22 OS=Homo sapiens OX=9606 GN=FBXO22 PE=1 SV=1	11	3	8	3	1	403	44.5	7.03	136	3	1.46341e+06	1.86058e+06	1.25408e+06	186628	274106	197811	124412	96986.1	76799.4	High	High	High	Peak Found	High	Peak Found	Peak Found	Peak Found	Peak Found
673	P09914	Interferon-induced protein with tetratricopeptide repeats 1 OS=Homo sapiens OX=9606 GN=IFIT1 PE=1 SV=2	9	4	8	4	1	478	55.3	7.2	53	4	444781	408919	223556	72371.2	91829	61527.5	27759.9			High	High	High	High	High	High	Peak Found	Not Found	Not Found
674	Q9H6S0	3'-5' RNA helicase YTHDC2 OS=Homo sapiens OX=9606 GN=YTHDC2 PE=1 SV=2	3	4	8	4	1	1430	160.1	8.4	127	4	1.71154e+06	1.55593e+06	1.32139e+06	39374	154226	61047.4	16563.8	15887.3		High	High	High	Peak Found	Peak Found	Peak Found	Peak Found	Peak Found	Not Found
675	Q99832	T-complex protein 1 subunit eta OS=Homo sapiens OX=9606 GN=CCT7 PE=1 SV=2	7	3	8	3	1	543	59.3	7.65	183	3	323943	456568	384402	22480.9	97216.6	30608.3	28990.6	21779.5	36024.2	High	High	High	High	High	Peak Found	Peak Found	Peak Found	Peak Found
676	Q9Y3D9	28S ribosomal protein S23, mitochondrial OS=Homo sapiens OX=9606 GN=MRPS23 PE=1 SV=2	16	3	8	3	1	190	21.8	8.9	99	3	771881	1.03766e+06	522502	69954.1	121119	106874				High	High	High	High	High	Peak Found	Not Found	Not Found	Not Found
677	P38432	Coilin OS=Homo sapiens OX=9606 GN=COIL PE=1 SV=1	6	2	8	2	1	576	62.6	9.07	520	2	224296	219145	170895	92804.4	162650	59209.1				High	Peak Found	High	Peak Found	High	High	Not Found	Not Found	Not Found
678	Q6NZI2	Caveolae-associated protein 1 OS=Homo sapiens OX=9606 GN=CAVIN1 PE=1 SV=1	8	3	8	3	1	390	43.5	5.6	130	3	673828	1.05496e+06	677816	181903	320138	252794	97502.1	60275	60523.8	High	High	High	Peak Found	High	Peak Found	Peak Found	Peak Found	Peak Found
679	Q96S66	Chloride channel CLIC-like protein 1 OS=Homo sapiens OX=9606 GN=CLCC1 PE=1 SV=1	5	2	8	2	1	551	62	5.55	239	2	322557	343038	196160	54400.8	164833	98045.6				High	High	High	High	High	Peak Found	Not Found	Not Found	Not Found
680	Q29RF7	Sister chromatid cohesion protein PDS5 homolog A OS=Homo sapiens OX=9606 GN=PDS5A PE=1 SV=1	4	3	8	3	1	1337	150.7	7.91	37	3	391384	472008	363254	67267.8	89408.4	93948.6		31243.1	7908.25	High	High	High	High	Peak Found	High	Not Found	Peak Found	Peak Found
681	Q14258	E3 ubiquitin/ISG15 ligase TRIM25 OS=Homo sapiens OX=9606 GN=TRIM25 PE=1 SV=2	3	2	8	2	1	630	70.9	8.09	66	2	850926	1.489e+06	519626	328348	434005	367560	86610.7	133260	46424.9	High	High	High	High	High	High	Peak Found	Peak Found	Peak Found
682	P82930	28S ribosomal protein S34, mitochondrial OS=Homo sapiens OX=9606 GN=MRPS34 PE=1 SV=2	21	3	8	3	1	218	25.6	9.98	114	3	232156	331924	204003		52992.9	29893.8				High	High	High	Not Found	High	High	Not Found	Not Found	Not Found
683	A0A0B4J203	Uncharacterized protein OS=Homo sapiens OX=9606 PE=3 SV=1	4	3	8	3	1	849	94.6	4.96	150	3	867363	882676	495535	122931	271974	160177	105648		51250.3	High	High	High	High	High	High	Peak Found	Not Found	Peak Found
684	O60869	Endothelial differentiation-related factor 1 OS=Homo sapiens OX=9606 GN=EDF1 PE=1 SV=1	22	3	8	3	1	148	16.4	9.95	174	3	1.73066e+06	944618	1.65219e+06	221644	285135	400975	152286	90266.4	61144.2	High	High	High	High	High	High	Peak Found	Peak Found	Peak Found
685	Q9C0J8	pre-mRNA 3' end processing protein WDR33 OS=Homo sapiens OX=9606 GN=WDR33 PE=1 SV=2	2	3	8	3	1	1336	145.8	9.17	132	3	254620	259993	151938	35600.8	91846.4	7709.9				High	High	High	Peak Found	High	Peak Found	Not Found	Not Found	Not Found
686	Q9H3K6	BolA-like protein 2 OS=Homo sapiens OX=9606 GN=BOLA2 PE=1 SV=1	24	3	8	3	1	86	10.1	6.52	156	3	1.18053e+06	1.3301e+06	864327	519619	622125	312350		56323	28806.3	High	High	High	High	High	Peak Found	Not Found	Peak Found	Peak Found
687	P49411	Elongation factor Tu, mitochondrial OS=Homo sapiens OX=9606 GN=TUFM PE=1 SV=2	12	4	8	4	1	452	49.5	7.61	128	4	46530.4	49993.6	245308	26626.6	141977	33073.1	223631	148159	70507.3	Peak Found	Peak Found	High	Peak Found	High	High	High	High	High
688	P24752	Acetyl-CoA acetyltransferase, mitochondrial OS=Homo sapiens OX=9606 GN=ACAT1 PE=1 SV=1	10	4	8	4	1	427	45.2	8.85	62	4	111517	263122	135352	221472	407773	260970	51205.3	63148.2	36545.6	Peak Found	Peak Found	Peak Found	High	High	High	Peak Found	Peak Found	Peak Found
689	Q14141	Septin-6 OS=Homo sapiens OX=9606 GN=SEPT6 PE=1 SV=4	13	4	8	4	1	434	49.7	6.67	46	4	418613	511244	274411	51762	104256	95002.9				High	High	High	Peak Found	Peak Found	Peak Found	Not Found	Not Found	Not Found
690	Q9Y4W6	AFG3-like protein 2 OS=Homo sapiens OX=9606 GN=AFG3L2 PE=1 SV=2	2	2	8	2	1	797	88.5	8.66	79	2	447907	407027	378953	208795	246307	164674	28869.7			High	High	High	High	High	High	Peak Found	Not Found	Not Found
691	Q06265	Exosome complex component RRP45 OS=Homo sapiens OX=9606 GN=EXOSC9 PE=1 SV=3	9	3	8	3	1	439	48.9	5.29	161	3	494309	401814	367204				72322.2		37395.2	High	High	High	Not Found	Not Found	Not Found	Peak Found	Not Found	Peak Found
692	Q96QC0	Serine/threonine-protein phosphatase 1 regulatory subunit 10 OS=Homo sapiens OX=9606 GN=PPP1R10 PE=1 SV=1	4	3	8	3	1	940	99	9.17	196	3	561539	656833	475060	113889	129535	78253.9	29674.7			High	High	High	High	Peak Found	Peak Found	Peak Found	Not Found	Not Found
693	Q8N7H5	RNA polymerase II-associated factor 1 homolog OS=Homo sapiens OX=9606 GN=PAF1 PE=1 SV=2	5	2	8	2	1	531	59.9	4.63	151	2	232849	286089	239703		27747.2					High	High	High	High	Peak Found	Not Found	Not Found	Not Found	Not Found
694	P18859	ATP synthase-coupling factor 6, mitochondrial OS=Homo sapiens OX=9606 GN=ATP5J PE=1 SV=1	35	3	8	3	1	108	12.6	9.52	96	3	2.71387e+06	2.78589e+06	2.14927e+06	317278	521828	490744	65403.1	29889.5	35443.3	High	High	High	High	Peak Found	Peak Found	Peak Found	Peak Found	Peak Found
695	P55327	Tumor protein D52 OS=Homo sapiens OX=9606 GN=TPD52 PE=1 SV=2	13	2	8	2	1	224	24.3	4.83	425	2	243739	277292	265057	69582.7	79833.4					High	High	High	High	High	Not Found	Not Found	Not Found	Not Found
696	Q12789	General transcription factor 3C polypeptide 1 OS=Homo sapiens OX=9606 GN=GTF3C1 PE=1 SV=4	3	4	8	4	1	2109	238.7	7.3	26	4	346304	332395	342375				26409			High	High	High	Not Found	Not Found	Not Found	Peak Found	Not Found	Not Found
697	Q15418	Ribosomal protein S6 kinase alpha-1 OS=Homo sapiens OX=9606 GN=RPS6KA1 PE=1 SV=2	5	3	8	3	1	735	82.7	7.83	224	3	193261	199795	183173	32844.7	54424.8	40636.4			45716.4	High	High	High	High	High	Peak Found	Not Found	Not Found	Peak Found
698	Q9NYL9	Tropomodulin-3 OS=Homo sapiens OX=9606 GN=TMOD3 PE=1 SV=1	21	8	8	8	1	352	39.6	5.19	84	8			47471.7	19151.8	46799.4	1.34694e+06				Not Found	Not Found	Peak Found	Peak Found	Peak Found	High	Not Found	Not Found	Not Found
699	Q8TEQ6	Gem-associated protein 5 OS=Homo sapiens OX=9606 GN=GEMIN5 PE=1 SV=3	3	4	8	4	1	1508	168.5	6.62	109	4	846454	979630	690478	104908	181281	112466	105312	67112.5	74202.1	High	High	High	Peak Found	Peak Found	Peak Found	Peak Found	Peak Found	Peak Found
700	P15170	Eukaryotic peptide chain release factor GTP-binding subunit ERF3A OS=Homo sapiens OX=9606 GN=GSPT1 PE=1 SV=1	11	4	8	4	1	499	55.7	5.62	183	4	549073	484143	662873	22875.1	49193.1					High	High	High	Peak Found	High	Not Found	Not Found	Not Found	Not Found
701	Q7Z7H5	Transmembrane emp24 domain-containing protein 4 OS=Homo sapiens OX=9606 GN=TMED4 PE=1 SV=1	18	3	8	3	1	227	25.9	8.28	290	3	461467	577254	425179	58732.3	149306	63404.9				High	High	High	High	High	High	Not Found	Not Found	Not Found
702	Q03518	Antigen peptide transporter 1 OS=Homo sapiens OX=9606 GN=TAP1 PE=1 SV=2	6	5	8	5	1	808	87.2	8.02	144	5	576113	714794	456259	72612	240347	142202	30850.9		16604.1	High	High	High	Peak Found	Peak Found	Peak Found	Peak Found	Not Found	Peak Found
703	Q32MZ4	Leucine-rich repeat flightless-interacting protein 1 OS=Homo sapiens OX=9606 GN=LRRFIP1 PE=1 SV=2	4	2	8	2	1	808	89.2	4.65	128	2	397636	440589	259993	142152	164964	137029				High	High	High	High	High	High	Not Found	Not Found	Not Found
704	Q96CT7	Coiled-coil domain-containing protein 124 OS=Homo sapiens OX=9606 GN=CCDC124 PE=1 SV=1	7	2	8	2	1	223	25.8	9.54	213	2	55923.7	204871	48933.6	88483.8	168805	124378	67989	35959.9	24014.9	Peak Found	High	Peak Found	High	High	High	High	High	Peak Found
705	O43670	BUB3-interacting and GLEBS motif-containing protein ZNF207 OS=Homo sapiens OX=9606 GN=ZNF207 PE=1 SV=1	4	2	8	2	1	478	50.7	9.1	266	2	705831	406075	563529	133471	267504	178807				High	High	High	High	High	High	Not Found	Not Found	Not Found
706	Q96D46	60S ribosomal export protein NMD3 OS=Homo sapiens OX=9606 GN=NMD3 PE=1 SV=1	4	2	8	2	1	503	57.6	7.14	376	2	623217	669280	644888	141050	233675	140052	68174.3	91398.2	38287.9	High	High	High	High	High	High	Peak Found	Peak Found	Peak Found
707	Q70UQ0	Inhibitor of nuclear factor kappa-B kinase-interacting protein OS=Homo sapiens OX=9606 GN=IKBIP PE=1 SV=1	11	4	8	4	1	350	39.3	9.17	58	4	485413	551195	440582	178277	226165	129221				High	High	High	Peak Found	High	Peak Found	Not Found	Not Found	Not Found
708	P11233	Ras-related protein Ral-A OS=Homo sapiens OX=9606 GN=RALA PE=1 SV=1	13	3	8	3	1	206	23.6	7.11	164	3	409792	422623	410054	40327.5	105589					High	High	High	Peak Found	High	Not Found	Not Found	Not Found	Not Found
709	O95786	Probable ATP-dependent RNA helicase DDX58 OS=Homo sapiens OX=9606 GN=DDX58 PE=1 SV=2	6	5	8	5	1	925	106.5	6.4	82	5	674267	587026	537355	102058	76678.5	39256.7	85340.8	48673.8		High	High	High	Peak Found	Peak Found	Peak Found	Peak Found	Peak Found	Not Found
710	Q9H4A6	Golgi phosphoprotein 3 OS=Homo sapiens OX=9606 GN=GOLPH3 PE=1 SV=1	18	3	8	3	1	298	33.8	6.44	35	3	673059	769299	456205	65854.7	116656	38549.7	57683.9	13938.6	75023.6	High	High	High	Peak Found	High	Peak Found	Peak Found	Peak Found	Peak Found
711	O00425	Insulin-like growth factor 2 mRNA-binding protein 3 OS=Homo sapiens OX=9606 GN=IGF2BP3 PE=1 SV=2	7	4	8	4	1	579	63.7	8.87	77	4	994766	1.00982e+06	860958	177844	305770	703426	200287	69205.5	85842.9	High	High	High	Peak Found	High	Peak Found	Peak Found	Peak Found	Peak Found
712	P23258	Tubulin gamma-1 chain OS=Homo sapiens OX=9606 GN=TUBG1 PE=1 SV=2	11	4	8	4	1	451	51.1	6.14	124	4	579514	669770	377825	43120.6	79230.4	63745.3				High	High	High	Peak Found	High	Peak Found	Not Found	Not Found	Not Found
713	Q16513	Serine/threonine-protein kinase N2 OS=Homo sapiens OX=9606 GN=PKN2 PE=1 SV=1	4	3	8	3	1	984	112	6.3	143	3	328066	359066	298541	41434	128745	70492				High	High	High	High	High	Peak Found	Not Found	Not Found	Not Found
714	P07237	Protein disulfide-isomerase OS=Homo sapiens OX=9606 GN=P4HB PE=1 SV=3	7	3	8	3	1	508	57.1	4.87	130	3	317959	309411	323433	15708.8	20825.1		27122.5	31991.1	25530.8	High	High	High	Peak Found	Peak Found	Not Found	High	Peak Found	Peak Found
715	P11498	Pyruvate carboxylase, mitochondrial OS=Homo sapiens OX=9606 GN=PC PE=1 SV=2	3	3	7	3	1	1178	129.6	6.84	89	3	232864	281778	252509	53662.2	66995.7	30774.3	26487.3			High	High	High	Peak Found	Peak Found	Peak Found	Peak Found	Not Found	Not Found
716	O00461	Golgi integral membrane protein 4 OS=Homo sapiens OX=9606 GN=GOLIM4 PE=1 SV=1	4	3	7	3	1	696	81.8	4.77	75	3	518730	348475	414887	98664.8	173062	33661.8				High	High	High	Peak Found	Peak Found	Peak Found	Not Found	Not Found	Not Found
717	P17676	CCAAT/enhancer-binding protein beta OS=Homo sapiens OX=9606 GN=CEBPB PE=1 SV=2	10	2	7	2	1	345	36.1	8.31	148	2	376445	461742	487853	42231					342360	High	High	High	High	Not Found	Not Found	Not Found	Not Found	Peak Found
718	Q12872	Splicing factor, suppressor of white-apricot homolog OS=Homo sapiens OX=9606 GN=SFSWAP PE=1 SV=3	6	3	7	3	1	951	104.8	8.05	85	3	194560	187226	43664	87563.4	90952.6	55887.2		15454.8		High	High	Peak Found	High	High	High	Not Found	Peak Found	Not Found
719	P33993	DNA replication licensing factor MCM7 OS=Homo sapiens OX=9606 GN=MCM7 PE=1 SV=4	3	3	7	3	1	719	81.3	6.46	45	3	513672	657506	335080	67998.3	68398.2	149949	66419.3	39890.6	37706.9	High	High	High	Peak Found	Peak Found	Peak Found	Peak Found	Peak Found	Peak Found
720	Q969F1	General transcription factor 3C polypeptide 6 OS=Homo sapiens OX=9606 GN=GTF3C6 PE=1 SV=1	12	2	7	2	1	213	24	4.21	79	2	452704	437813	304967	36052.2	46923.7	50547.4				High	High	High	Peak Found	High	Peak Found	Not Found	Not Found	Not Found
721	O95747	Serine/threonine-protein kinase OSR1 OS=Homo sapiens OX=9606 GN=OXSR1 PE=1 SV=1	4	2	7	2	1	527	58	6.43	40	2	143847	201216	360718	92881.1	105554	70513.4				High	High	High	High	High	High	Not Found	Not Found	Not Found
722	Q9Y2Q3	Glutathione S-transferase kappa 1 OS=Homo sapiens OX=9606 GN=GSTK1 PE=1 SV=3	15	3	7	3	1	226	25.5	8.41	117	3	562943	666380	571301	82952.5	118134	64945.7	16509.1		15359.2	High	High	High	Peak Found	High	Peak Found	Peak Found	Not Found	Peak Found
723	P26639	Threonine--tRNA ligase, cytoplasmic OS=Homo sapiens OX=9606 GN=TARS PE=1 SV=3	2	2	7	2	1	723	83.4	6.67	73	2	139987	159746	182017		118033	104540	143074	123235		High	Peak Found	High	High	High	Peak Found	Peak Found	High	Not Found
724	P49406	39S ribosomal protein L19, mitochondrial OS=Homo sapiens OX=9606 GN=MRPL19 PE=1 SV=2	5	2	7	2	1	292	33.5	9.5	58	2	395883	446075	308465	115557	171976	142260				High	High	High	High	High	Peak Found	Not Found	Not Found	Not Found
725	Q71DI3	Histone H3.2 OS=Homo sapiens OX=9606 GN=HIST2H3A PE=1 SV=3	34	3	7	3	1	136	15.4	11.27	38	3	100697		437760	47138	127813	126620	26760.8	32214.1	36696.3	Peak Found	Not Found	High	Peak Found	High	High	Peak Found	Peak Found	Peak Found
726	Q6P3X3	Tetratricopeptide repeat protein 27 OS=Homo sapiens OX=9606 GN=TTC27 PE=1 SV=1	6	3	7	3	1	843	96.6	5.59	159	3	193774	438395	147489	128178	179520	114336				High	High	Peak Found	High	High	High	Not Found	Not Found	Not Found
727	Q96Q06	Perilipin-4 OS=Homo sapiens OX=9606 GN=PLIN4 PE=1 SV=2	4	4	7	4	1	1357	134.3	8.73	154	4	70483.6	84768	63665.1			19165.5			21261.2	High	High	High	Not Found	Not Found	Peak Found	Not Found	Not Found	Peak Found
728	Q96P70	Importin-9 OS=Homo sapiens OX=9606 GN=IPO9 PE=1 SV=3	3	2	7	2	1	1041	115.9	4.81	326	2	308855	330364	275991	76714.7	110093	77117		22075.3	118228	High	High	High	High	High	High	Not Found	Peak Found	Peak Found
729	O60610	Protein diaphanous homolog 1 OS=Homo sapiens OX=9606 GN=DIAPH1 PE=1 SV=2	4	4	7	4	1	1272	141.3	5.41	105	4	375784	368512	355615	127193	137338	103463			22051.4	High	High	High	High	Peak Found	Peak Found	Not Found	Not Found	Peak Found
730	P06733	Alpha-enolase OS=Homo sapiens OX=9606 GN=ENO1 PE=1 SV=2	22	6	7	6	1	434	47.1	7.39	25	6	135550	34499.5	150832	73411.9	87791.6		686571	348867	276231	High	Peak Found	Peak Found	High	Peak Found	Not Found	High	High	High
731	O43402	ER membrane protein complex subunit 8 OS=Homo sapiens OX=9606 GN=EMC8 PE=1 SV=1	17	2	7	2	1	210	23.8	6.4	68	2	327388	350043	244063	29402.5	52378.2	39623.4				High	High	High	Peak Found	High	Peak Found	Not Found	Not Found	Not Found
732	Q92922	SWI/SNF complex subunit SMARCC1 OS=Homo sapiens OX=9606 GN=SMARCC1 PE=1 SV=3	5	5	7	3	1	1105	122.8	5.76	117	5		490441	185865	28098.1	110777	88390.4				High	High	Peak Found	Peak Found	Peak Found	Peak Found	Not Found	Not Found	Not Found
733	Q99755	Phosphatidylinositol 4-phosphate 5-kinase type-1 alpha OS=Homo sapiens OX=9606 GN=PIP5K1A PE=1 SV=1	6	2	7	2	1	562	62.6	8.21	48	2	161885	177037	211797	57675.2	95479.6	35843.5				High	High	High	High	High	High	Not Found	Not Found	Not Found
734	P10606	Cytochrome c oxidase subunit 5B, mitochondrial OS=Homo sapiens OX=9606 GN=COX5B PE=1 SV=2	18	3	7	3	1	129	13.7	8.81	246	3	435274	742894	389696		115829	93461	67375.6	41920.4		High	High	High	Not Found	Peak Found	Peak Found	Peak Found	High	Not Found
735	Q9UJZ1	Stomatin-like protein 2, mitochondrial OS=Homo sapiens OX=9606 GN=STOML2 PE=1 SV=1	7	2	7	2	1	356	38.5	7.39	169	2	364644	370112	336937	91746.5	159127					High	High	High	Peak Found	High	Not Found	Not Found	Not Found	Not Found
736	P63151	Serine/threonine-protein phosphatase 2A 55 kDa regulatory subunit B alpha isoform OS=Homo sapiens OX=9606 GN=PPP2R2A PE=1 SV=1	6	2	7	2	1	447	51.7	6.2	21	2	108849	212805	143371	159184	246335	65674.2	42197.9	32199.6	22225.6	High	High	High	High	High	Peak Found	High	Peak Found	Peak Found
737	P51398	28S ribosomal protein S29, mitochondrial OS=Homo sapiens OX=9606 GN=DAP3 PE=1 SV=1	5	2	7	2	1	398	45.5	8.88	131	2	549035	590135	408123	105493	196314	100828				High	High	High	High	High	High	Not Found	Not Found	Not Found
738	P46379	Large proline-rich protein BAG6 OS=Homo sapiens OX=9606 GN=BAG6 PE=1 SV=2	4	3	7	3	1	1132	119.3	5.6	35	3	339028	301310	289240	57192.1		41241.7	29443.6			High	High	High	Peak Found	High	Peak Found	Peak Found	Not Found	Not Found
739	Q14677	Clathrin interactor 1 OS=Homo sapiens OX=9606 GN=CLINT1 PE=1 SV=1	4	3	7	3	1	625	68.2	6.42	111	3	214996	267021	195311		63375.8					High	High	High	Not Found	Peak Found	Not Found	Not Found	Not Found	Not Found
740	Q8WX92	Negative elongation factor B OS=Homo sapiens OX=9606 GN=NELFB PE=1 SV=1	7	4	7	4	1	580	65.7	6.13	76	4	389503	314964	470874	145675	191289	40028.3				High	High	High	High	High	Peak Found	Not Found	Not Found	Not Found
741	P51970	NADH dehydrogenase [ubiquinone] 1 alpha subcomplex subunit 8 OS=Homo sapiens OX=9606 GN=NDUFA8 PE=1 SV=3	6	2	7	2	1	172	20.1	7.65	239	2	110542	201514	95726.8	20322.5	88767.2	30444.3				High	High	High	Peak Found	High	High	Not Found	Not Found	Not Found
742	Q9BQ67	Glutamate-rich WD repeat-containing protein 1 OS=Homo sapiens OX=9606 GN=GRWD1 PE=1 SV=1	11	2	7	2	1	446	49.4	4.92	86	2	258435	353731	258487	72729.3	79060.6	50215.2	70958	52245.3	66068.1	High	Peak Found	High	Peak Found	High	Peak Found	High	Peak Found	Peak Found
743	Q9H2W6	39S ribosomal protein L46, mitochondrial OS=Homo sapiens OX=9606 GN=MRPL46 PE=1 SV=1	10	2	7	2	1	279	31.7	7.05	183	2	103964	154072	80412.7		67609	45071.5	17002			High	High	High	Not Found	High	Peak Found	Peak Found	Not Found	Not Found
744	Q8NEY8	Periphilin-1 OS=Homo sapiens OX=9606 GN=PPHLN1 PE=1 SV=2	5	2	7	2	1	458	52.7	9.11	47	2	208387	259524	201704	56538		52454.7	87937.7			High	High	High	High	High	High	Peak Found	Not Found	Not Found
745	P52434	DNA-directed RNA polymerases I, II, and III subunit RPABC3 OS=Homo sapiens OX=9606 GN=POLR2H PE=1 SV=4	23	2	7	2	1	150	17.1	4.68	158	2	239660	209325	178884							High	High	High	Not Found	Not Found	Not Found	Not Found	Not Found	Not Found
746	Q92888	Rho guanine nucleotide exchange factor 1 OS=Homo sapiens OX=9606 GN=ARHGEF1 PE=1 SV=2	6	3	7	3	1	912	102.4	5.66	202	3	180027	203194	162123	86113.3	84876.5	107981				High	High	High	High	High	High	Not Found	Not Found	Not Found
747	Q13123	Protein Red OS=Homo sapiens OX=9606 GN=IK PE=1 SV=3	7	3	7	3	1	557	65.6	6.64	375	3	437992	550872	344932	149478	243494	168241	23883.2	15177.1	11789.8	High	High	High	High	High	High	Peak Found	Peak Found	Peak Found
748	P49750	YLP motif-containing protein 1 OS=Homo sapiens OX=9606 GN=YLPM1 PE=1 SV=4	2	3	7	3	1	2146	241.5	6.55	158	3	294310	399827	295423	88477.4	97304.8	55724.1			248335	High	High	High	High	Peak Found	Peak Found	Not Found	Not Found	Peak Found
749	P24539	ATP synthase F(0) complex subunit B1, mitochondrial OS=Homo sapiens OX=9606 GN=ATP5F1 PE=1 SV=2	12	3	7	3	1	256	28.9	9.36	133	3	500014	1.16647e+06	554520		106771	29555.8		35496.8		High	High	High	Not Found	Peak Found	Peak Found	Not Found	Peak Found	Not Found
750	P23497	Nuclear autoantigen Sp-100 OS=Homo sapiens OX=9606 GN=SP100 PE=1 SV=3	5	3	7	3	1	879	100.4	8.22	209	3		108684		129360	174378	55598.7	159921	54387.5	130825	Not Found	Peak Found	Not Found	High	High	Peak Found	High	Peak Found	High
751	Q9ULW0	Targeting protein for Xklp2 OS=Homo sapiens OX=9606 GN=TPX2 PE=1 SV=2	3	2	7	2	1	747	85.6	9.23	189	2	276400	437329	268546	187856	272171	211435	40037.8	36949.7	28831.8	High	High	Peak Found	High	High	High	Peak Found	Peak Found	Peak Found
752	Q9ULV4	Coronin-1C OS=Homo sapiens OX=9606 GN=CORO1C PE=1 SV=1	7	2	7	2	1	474	53.2	7.08	193	2		26013.3	25379.8		27307.9	224174				Not Found	High	High	Not Found	High	High	Not Found	Not Found	Not Found
753	Q13601	KRR1 small subunit processome component homolog OS=Homo sapiens OX=9606 GN=KRR1 PE=1 SV=4	9	3	7	3	1	381	43.6	9.77	74	3	341251	257721	225086	32520.6	78598.5		22956.1	29332.8		High	High	High	Peak Found	Peak Found	Not Found	Peak Found	Peak Found	Not Found
754	P52907	F-actin-capping protein subunit alpha-1 OS=Homo sapiens OX=9606 GN=CAPZA1 PE=1 SV=3	13	2	7	2	1	286	32.9	5.69	267	2	140234	165549	123172	60954.4	93164.2	228796				High	High	High	High	High	High	Not Found	Not Found	Not Found
755	Q15404	Ras suppressor protein 1 OS=Homo sapiens OX=9606 GN=RSU1 PE=1 SV=3	8	2	7	2	1	277	31.5	8.65	121	2	372370	376751	388306	80868.7	131725	82249.6				High	High	High	Peak Found	High	Peak Found	Not Found	Not Found	Not Found
756	Q7L1Q6	Basic leucine zipper and W2 domain-containing protein 1 OS=Homo sapiens OX=9606 GN=BZW1 PE=1 SV=1	5	2	7	2	1	419	48	5.92	25	2	552702	628013	501166	124071	214561	99591.4		17714.2		High	High	High	High	Peak Found	Peak Found	Not Found	Peak Found	Not Found
757	O43148	mRNA cap guanine-N7 methyltransferase OS=Homo sapiens OX=9606 GN=RNMT PE=1 SV=1	6	3	7	3	1	476	54.8	6.61	103	3	331304	228574	142550		46522.9					High	High	High	Not Found	Peak Found	Not Found	Not Found	Not Found	Not Found
758	P29353	SHC-transforming protein 1 OS=Homo sapiens OX=9606 GN=SHC1 PE=1 SV=4	11	3	7	3	1	583	62.8	6.44	178	3	63398.8	176770	131120							High	High	High	Not Found	Not Found	Not Found	Not Found	Not Found	Not Found
759	Q6PI48	Aspartate--tRNA ligase, mitochondrial OS=Homo sapiens OX=9606 GN=DARS2 PE=1 SV=1	4	2	7	2	1	645	73.5	8.02	260	2	444345	533453	308496	59636.2	93173.1					High	High	High	High	High	Not Found	Not Found	Not Found	Not Found
760	Q8N163	Cell cycle and apoptosis regulator protein 2 OS=Homo sapiens OX=9606 GN=CCAR2 PE=1 SV=2	2	2	7	2	1	923	102.8	5.22	105	2	309334	473052	299125	179998	232390	170031	37922.2	34567	21689.6	High	High	High	High	High	High	Peak Found	Peak Found	Peak Found
761	Q0ZGT2	Nexilin OS=Homo sapiens OX=9606 GN=NEXN PE=1 SV=1	9	7	7	7	1	675	80.6	5.33	180	7	87457.3	191518	72112.1	120340	221494	1.55915e+06	43818.8	24647.6	24560.5	Peak Found	Peak Found	Peak Found	Peak Found	Peak Found	High	Peak Found	Peak Found	Peak Found
762	P82664	28S ribosomal protein S10, mitochondrial OS=Homo sapiens OX=9606 GN=MRPS10 PE=1 SV=2	15	3	7	3	1	201	23	8	176	3	361429	415724	306114	59397.5	76805.9	59336.2				High	High	High	Peak Found	Peak Found	Peak Found	Not Found	Not Found	Not Found
763	Q96T23	Remodeling and spacing factor 1 OS=Homo sapiens OX=9606 GN=RSF1 PE=1 SV=2	5	6	7	6	1	1441	163.7	5.01	82	6	90707.8	62079.5	166223	272350	559280	359820		20542.4		Peak Found	Peak Found	Peak Found	High	High	High	Not Found	Peak Found	Not Found
764	Q8WUA4	General transcription factor 3C polypeptide 2 OS=Homo sapiens OX=9606 GN=GTF3C2 PE=1 SV=2	3	2	7	2	1	911	100.6	7.31	116	2	292529	326231	250207	45178.7	66772.7	64217				High	High	High	High	High	Peak Found	Not Found	Not Found	Not Found
765	P06730	Eukaryotic translation initiation factor 4E OS=Homo sapiens OX=9606 GN=EIF4E PE=1 SV=2	11	2	7	2	1	217	25.1	6.15	76	2	427507	447628	354524	139118	234374	77094.1	111961	83537	73093	High	High	High	High	High	Peak Found	Peak Found	Peak Found	Peak Found
766	Q9HC36	rRNA methyltransferase 3, mitochondrial OS=Homo sapiens OX=9606 GN=MRM3 PE=1 SV=2	10	3	7	3	1	420	47	8.73	164	3	331106	385895	227541							High	High	High	Not Found	High	Not Found	Not Found	Not Found	Not Found
767	P56945	Breast cancer anti-estrogen resistance protein 1 OS=Homo sapiens OX=9606 GN=BCAR1 PE=1 SV=2	5	3	7	3	1	870	93.3	5.67	88	3	300172	561257	449006	112046	84962.3	46129.4				High	High	High	Peak Found	High	Peak Found	Not Found	Not Found	Not Found
768	Q8IXT5	RNA-binding protein 12B OS=Homo sapiens OX=9606 GN=RBM12B PE=1 SV=2	2	3	7	3	1	1001	118	6.81	97	3	538453	823383	528992	43306.5	104442	90527.9	33180.5	65219.9	68371.2	High	High	High	Peak Found	Peak Found	Peak Found	Peak Found	Peak Found	Peak Found
769	P62906	60S ribosomal protein L10a OS=Homo sapiens OX=9606 GN=RPL10A PE=1 SV=2	9	2	7	2	1	217	24.8	9.94	56	2	1.17546e+06	1.44528e+06	930778				39521.9	23762.1		High	High	High	Not Found	Not Found	Not Found	Peak Found	Peak Found	Not Found
770	Q13112	Chromatin assembly factor 1 subunit B OS=Homo sapiens OX=9606 GN=CHAF1B PE=1 SV=1	8	2	7	2	1	559	61.5	7.5	18	2	57069.8	148529	176362	87918.3	177418	135000		9666.58	64217.4	Peak Found	Peak Found	Peak Found	High	High	High	Not Found	Peak Found	High
771	Q9P0J0	NADH dehydrogenase [ubiquinone] 1 alpha subcomplex subunit 13 OS=Homo sapiens OX=9606 GN=NDUFA13 PE=1 SV=3	24	3	6	3	1	144	16.7	8.43	111	3	724518	795129	567482	93260.8	184130	122027	174978	59145.2	58770	High	High	High	High	Peak Found	High	Peak Found	Peak Found	Peak Found
772	Q68CZ2	Tensin-3 OS=Homo sapiens OX=9606 GN=TNS3 PE=1 SV=2	3	2	6	2	1	1445	155.2	6.81	320	2	103856	173132	143914	29645.2	40769.2	36199				High	High	High	High	Peak Found	High	Not Found	Not Found	Not Found
773	P49755	Transmembrane emp24 domain-containing protein 10 OS=Homo sapiens OX=9606 GN=TMED10 PE=1 SV=2	21	5	6	5	1	219	25	7.44	85	5	1.72272e+06	2.37474e+06	1.45967e+06	391632	728982	480313	145399	99235.6	127693	High	High	High	Peak Found	High	Peak Found	Peak Found	Peak Found	Peak Found
774	Q9H6T3	RNA polymerase II-associated protein 3 OS=Homo sapiens OX=9606 GN=RPAP3 PE=1 SV=2	7	4	6	4	1	665	75.7	6.84	38	4	271885	192367	227332	24241.8	38537.2				10476.9	High	High	High	Peak Found	Peak Found	Not Found	Not Found	Not Found	Peak Found
775	Q8IXM3	39S ribosomal protein L41, mitochondrial OS=Homo sapiens OX=9606 GN=MRPL41 PE=1 SV=1	17	2	6	2	1	137	15.4	9.57	105	2	325688	351975	320785	89014.9	164145	119106				High	High	High	Peak Found	Peak Found	Peak Found	Not Found	Not Found	Not Found
776	Q86W42	THO complex subunit 6 homolog OS=Homo sapiens OX=9606 GN=THOC6 PE=1 SV=1	7	2	6	2	1	341	37.5	7.43	281	2	469497	556092	307447					11597.2		High	High	High	Not Found	Not Found	Not Found	Not Found	Peak Found	Not Found
777	Q15397	Pumilio homolog 3 OS=Homo sapiens OX=9606 GN=PUM3 PE=1 SV=3	3	2	6	2	1	648	73.5	9.64	63	2	59726.2	207180	87107.7	158736	170564	134343	70119.1			High	Peak Found	High	Peak Found	High	High	High	Not Found	High
778	P61313	60S ribosomal protein L15 OS=Homo sapiens OX=9606 GN=RPL15 PE=1 SV=2	8	2	6	2	1	204	24.1	11.62	51	2	711125	747778	377660				178159	104085	81781.7	High	High	High	Not Found	Not Found	Not Found	Peak Found	Peak Found	Peak Found
779	Q9Y5Q9	General transcription factor 3C polypeptide 3 OS=Homo sapiens OX=9606 GN=GTF3C3 PE=1 SV=1	5	3	6	3	1	886	101.2	5.07	117	3	283132	350925	197257	108930	67526					High	High	High	Peak Found	Peak Found	Not Found	Not Found	Not Found	Not Found
780	P11166	Solute carrier family 2, facilitated glucose transporter member 1 OS=Homo sapiens OX=9606 GN=SLC2A1 PE=1 SV=2	6	3	6	3	1	492	54	8.72	78	3	900867	1.04906e+06	782545	44150.8	46417.4	50098.9	51162.7	27508.3	65993	High	High	High	Peak Found	Peak Found	Peak Found	Peak Found	Peak Found	Peak Found
781	Q9NZB2	Constitutive coactivator of PPAR-gamma-like protein 1 OS=Homo sapiens OX=9606 GN=FAM120A PE=1 SV=2	2	2	6	2	1	1118	121.8	8.88	40	2	400026	426833	330715	227681	176986	268544			27270.1	High	High	High	High	High	High	Not Found	Not Found	Peak Found
782	Q96I25	Splicing factor 45 OS=Homo sapiens OX=9606 GN=RBM17 PE=1 SV=1	10	4	6	4	1	401	44.9	5.97	16	4	514688	803513	437972	96382.7	111948	115609	105649	30115.3	44281.8	Peak Found	High	High	Peak Found	Peak Found	Peak Found	Peak Found	Peak Found	Peak Found
783	Q6NXE6	Armadillo repeat-containing protein 6 OS=Homo sapiens OX=9606 GN=ARMC6 PE=1 SV=2	4	2	6	2	1	501	54.1	6.24	88	2	254517	371995	176563	125249	107624	131015	144367	131584	98857.8	High	High	High	Peak Found	High	High	Peak Found	Peak Found	Peak Found
784	Q9NQZ2	Something about silencing protein 10 OS=Homo sapiens OX=9606 GN=UTP3 PE=1 SV=1	3	2	6	2	1	479	54.5	5.62	64	2	469338	516681	369947	139204	207161	152155				High	High	High	Peak Found	High	High	Not Found	Not Found	Not Found
785	Q12874	Splicing factor 3A subunit 3 OS=Homo sapiens OX=9606 GN=SF3A3 PE=1 SV=1	11	4	6	4	1	501	58.8	5.38	28	4	1.07063e+06	1.27837e+06	290855	143225	214389	131225	71805.4	17865.3	18325.3	High	High	High	Peak Found	High	Peak Found	Peak Found	Peak Found	Peak Found
786	Q9BW72	HIG1 domain family member 2A, mitochondrial OS=Homo sapiens OX=9606 GN=HIGD2A PE=1 SV=1	22	2	6	2	1	106	11.5	10.2	140	2	915087	790687	760759	42856.3	77273	56968.3	44107.4		25028.4	High	High	High	Peak Found	Peak Found	Peak Found	Peak Found	Not Found	Peak Found
787	P22314	Ubiquitin-like modifier-activating enzyme 1 OS=Homo sapiens OX=9606 GN=UBA1 PE=1 SV=3	2	2	6	2	1	1058	117.8	5.76	278	2	289843	256134	432196	95407.9	195240	105449	92633.7	34984.9	47534.5	High	Peak Found	High	High	High	High	Peak Found	Peak Found	Peak Found
788	Q9BQG0	Myb-binding protein 1A OS=Homo sapiens OX=9606 GN=MYBBP1A PE=1 SV=2	2	2	6	2	1	1328	148.8	9.28	347	2	555977	589796	410535		78229.5		104507	116311	145712	High	High	High	Not Found	Peak Found	Not Found	Peak Found	Peak Found	Peak Found
789	P08754	Guanine nucleotide-binding protein G(k) subunit alpha OS=Homo sapiens OX=9606 GN=GNAI3 PE=1 SV=3	8	2	6	2	1	354	40.5	5.69	160	2	679138	686763	429107	41724.1	82353.6	58089.6		15358.8		High	High	High	Peak Found	High	Peak Found	Not Found	Peak Found	Not Found
790	O75880	Protein SCO1 homolog, mitochondrial OS=Homo sapiens OX=9606 GN=SCO1 PE=1 SV=1	7	2	6	2	1	301	33.8	8.88	65	2	112023	113493	125675	34303	61570.9	42973.6				High	Peak Found	High	High	High	High	Not Found	Peak Found	Not Found
791	Q15070	Mitochondrial inner membrane protein OXA1L OS=Homo sapiens OX=9606 GN=OXA1L PE=1 SV=3	11	3	6	3	1	435	48.5	9.45	159	3	378903	425404	331394			61419				High	High	High	Not Found	Not Found	Peak Found	Not Found	Not Found	Not Found
792	Q9NZM1	Myoferlin OS=Homo sapiens OX=9606 GN=MYOF PE=1 SV=1	1	2	6	2	1	2061	234.6	6.18	320	2	423757	804948	414734	32461.5	167255		45945.7			High	High	High	Peak Found	Peak Found	Not Found	Peak Found	Not Found	Not Found
793	P35221	Catenin alpha-1 OS=Homo sapiens OX=9606 GN=CTNNA1 PE=1 SV=1	6	4	6	4	1	906	100	6.29	46	4	135823	112772	128096	44888.4	65244					High	High	High	High	High	Not Found	Not Found	Not Found	Not Found
794	Q9NXG2	THUMP domain-containing protein 1 OS=Homo sapiens OX=9606 GN=THUMPD1 PE=1 SV=2	7	2	6	2	1	353	39.3	7.88	50	2	196975	218492		272011	271259				44918.8	High	High	Not Found	High	High	Not Found	Not Found	Not Found	Peak Found
795	Q5SW79	Centrosomal protein of 170 kDa OS=Homo sapiens OX=9606 GN=CEP170 PE=1 SV=1	3	4	6	4	1	1584	175.2	7.11	28	4	752447	612556	503519	77561	142278	64735.6	32950.3	21108.8	22090.7	High	Peak Found	High	Peak Found	Peak Found	High	Peak Found	Peak Found	Peak Found
796	P61201	COP9 signalosome complex subunit 2 OS=Homo sapiens OX=9606 GN=COPS2 PE=1 SV=1	8	3	6	3	1	443	51.6	5.53	83	3	165319	191310	186852							High	High	High	Not Found	High	Not Found	Not Found	Not Found	Not Found
797	Q9Y3B2	Exosome complex component CSL4 OS=Homo sapiens OX=9606 GN=EXOSC1 PE=1 SV=1	11	2	6	2	1	195	21.4	8.24	197	2	503325	441763	339436		98774.9	50891.9				High	High	High	Not Found	Peak Found	Peak Found	Not Found	Not Found	Not Found
798	Q96GM8	Target of EGR1 protein 1 OS=Homo sapiens OX=9606 GN=TOE1 PE=1 SV=1	12	3	6	3	1	510	56.5	7.18	232	3	260799	381212	192712			39204.4	18893.9	17492.4	13070.7	High	High	High	Not Found	Not Found	Peak Found	Peak Found	Peak Found	Peak Found
799	O43776	Asparagine--tRNA ligase, cytoplasmic OS=Homo sapiens OX=9606 GN=NARS PE=1 SV=1	4	2	6	2	1	548	62.9	6.25	75	2	496868	457273	392181	70989.7	197490	78973.9	65913.2	64161.6	45102.1	High	High	High	Peak Found	Peak Found	Peak Found	Peak Found	Peak Found	Peak Found
800	P20020	Plasma membrane calcium-transporting ATPase 1 OS=Homo sapiens OX=9606 GN=ATP2B1 PE=1 SV=4	3	2	6	2	1	1220	134.6	5.91	85	2	132448	234907	118838	63411.5	91050.5	79282.7				High	High	High	High	High	Peak Found	Not Found	Not Found	Not Found
801	Q9BYC8	39S ribosomal protein L32, mitochondrial OS=Homo sapiens OX=9606 GN=MRPL32 PE=1 SV=1	16	2	6	2	1	188	21.4	9.73	81	2	346906	383719	290046	107898	118528		40476.8	47059.8	51867.9	High	High	High	Peak Found	Peak Found	Not Found	Peak Found	Peak Found	Peak Found
802	Q15008	26S proteasome non-ATPase regulatory subunit 6 OS=Homo sapiens OX=9606 GN=PSMD6 PE=1 SV=1	6	2	6	2	1	389	45.5	5.62	87	2	263195	289461	260798		40670.5		23848.5			High	High	High	Not Found	Peak Found	Not Found	Peak Found	Not Found	Not Found
803	P63000	Ras-related C3 botulinum toxin substrate 1 OS=Homo sapiens OX=9606 GN=RAC1 PE=1 SV=1	13	2	6	2	1	192	21.4	8.5	52	2	624233	709625	489114	54482.4	132005	73259.9	40931.6	25735.4	35007.5	High	High	High	Peak Found	Peak Found	Peak Found	Peak Found	Peak Found	Peak Found
804	P23528	Cofilin-1 OS=Homo sapiens OX=9606 GN=CFL1 PE=1 SV=3	13	2	6	2	1	166	18.5	8.09	70	2	373563	447583	351428	215483	167884	166793	234044	212355	351212	High	High	High	Peak Found	High	Peak Found	Peak Found	Peak Found	Peak Found
805	P51151	Ras-related protein Rab-9A OS=Homo sapiens OX=9606 GN=RAB9A PE=1 SV=1	13	2	6	2	1	201	22.8	5.47	115	2	596298	610866	563007		98958.7	83122.7		20603.7		High	High	High	Not Found	Peak Found	Peak Found	Not Found	Peak Found	Not Found
806	O15083	ERC protein 2 OS=Homo sapiens OX=9606 GN=ERC2 PE=1 SV=3	3	3	6	2	1	957	110.5	6.99	42	3	293249	374090	225095	49058.1	75234.8	26577.3	20714.2	14782.9		High	Peak Found	Peak Found	Not Found	High	Not Found	Not Found	Not Found	Not Found
807	Q9BZE4	Nucleolar GTP-binding protein 1 OS=Homo sapiens OX=9606 GN=GTPBP4 PE=1 SV=3	7	3	6	3	1	634	73.9	9.5	164	3	236070	224559	185456	32670.1	47475.2	29400.2	19657.4	22333.7		High	High	High	Peak Found	Peak Found	Peak Found	Peak Found	Peak Found	Not Found
808	Q16181	Septin-7 OS=Homo sapiens OX=9606 GN=SEPT7 PE=1 SV=2	4	2	6	2	1	437	50.6	8.63	89	2	1.0348e+06	1.13378e+06	740456	424121	617775	403420	134008	49966.5	65336.6	High	High	High	High	High	High	Peak Found	Peak Found	Peak Found
809	Q9Y263	Phospholipase A-2-activating protein OS=Homo sapiens OX=9606 GN=PLAA PE=1 SV=2	3	2	6	2	1	795	87.1	6.37	150	2	212968	228873	174000							High	High	High	Not Found	Not Found	Not Found	Not Found	Not Found	Not Found
810	Q15654	Thyroid receptor-interacting protein 6 OS=Homo sapiens OX=9606 GN=TRIP6 PE=1 SV=3	5	2	6	2	1	476	50.3	7.37	120	2	726283	476841	702460	30212	74463.4	37663.5		18001.5		High	High	High	Peak Found	Peak Found	High	Not Found	Peak Found	Not Found
811	Q9BT78	COP9 signalosome complex subunit 4 OS=Homo sapiens OX=9606 GN=COPS4 PE=1 SV=1	7	3	6	3	1	406	46.2	5.83	103	3	607840	460814	460960	59418		56992.4				High	High	High	Peak Found	Not Found	Peak Found	Not Found	Not Found	Not Found
812	P48634	Protein PRRC2A OS=Homo sapiens OX=9606 GN=PRRC2A PE=1 SV=3	2	3	6	2	1	2157	228.7	9.45	62	3	327290	364678	296160		74070.2					High	High	High	Not Found	Peak Found	Not Found	Not Found	Not Found	Not Found
813	P35250	Replication factor C subunit 2 OS=Homo sapiens OX=9606 GN=RFC2 PE=1 SV=3	3	2	6	2	1	354	39.1	6.44	209	2	415890	657136	405512	202604		287581	120181		45529.5	High	High	High	High	Not Found	Peak Found	Peak Found	Not Found	Peak Found
814	O95905	Protein ecdysoneless homolog OS=Homo sapiens OX=9606 GN=ECD PE=1 SV=1	5	2	6	2	1	644	72.7	4.87	33	2	16501.9	17449.6	24914.8							High	High	High	Not Found	High	Not Found	Not Found	Not Found	Not Found
815	Q9Y3B4	Splicing factor 3B subunit 6 OS=Homo sapiens OX=9606 GN=SF3B6 PE=1 SV=1	14	2	6	2	1	125	14.6	9.38	30	2	527710	590526	416480	99376.3	170512	140300	59601.9			High	High	High	Peak Found	Peak Found	High	Peak Found	Not Found	Not Found
816	O75844	CAAX prenyl protease 1 homolog OS=Homo sapiens OX=9606 GN=ZMPSTE24 PE=1 SV=2	6	2	6	2	1	475	54.8	7.49	113	2	638974	431166	408403					21444.1		High	High	High	Not Found	Not Found	Not Found	Not Found	Peak Found	Not Found
817	P51116	Fragile X mental retardation syndrome-related protein 2 OS=Homo sapiens OX=9606 GN=FXR2 PE=1 SV=2	4	2	6	2	1	673	74.2	6.23	190	2	492483	560398	407592	79261.8	167055	100085	44437.3			High	High	High	Peak Found	Peak Found	Peak Found	Peak Found	Not Found	Not Found
818	O00264	Membrane-associated progesterone receptor component 1 OS=Homo sapiens OX=9606 GN=PGRMC1 PE=1 SV=3	18	3	6	3	1	195	21.7	4.7	109	3	427073	298581	221797							High	Peak Found	High	Not Found	Not Found	Not Found	Not Found	Not Found	Not Found
819	Q9UHD1	Cysteine and histidine-rich domain-containing protein 1 OS=Homo sapiens OX=9606 GN=CHORDC1 PE=1 SV=2	8	2	6	2	1	332	37.5	7.87	83	2	210489	334302	404243	35573.2	193764	104674	131402	117075	70148.7	High	High	High	Peak Found	High	Peak Found	Peak Found	Peak Found	Peak Found
820	P40938	Replication factor C subunit 3 OS=Homo sapiens OX=9606 GN=RFC3 PE=1 SV=2	11	3	6	3	1	356	40.5	8.34	224	3	233885	486893	406747	169194	230077	71945.5				High	High	High	Peak Found	High	Peak Found	Not Found	Not Found	Not Found
821	Q86WR7	Proline and serine-rich protein 2 OS=Homo sapiens OX=9606 GN=PROSER2 PE=1 SV=2	7	2	6	2	1	435	45.8	7.2	160	2	213201	70022.5	60110	46679.8	59458.6	43205.9				High	High	High	Peak Found	High	Peak Found	Not Found	Not Found	Not Found
822	Q86V48	Leucine zipper protein 1 OS=Homo sapiens OX=9606 GN=LUZP1 PE=1 SV=2	3	3	6	3	1	1076	120.2	8.5	40	3	272460	222739	86472.7	80504.7	102420	8879.58	8164.15	18407.9	16336.4	High	High	High	High	Peak Found	High	Peak Found	Peak Found	Peak Found
823	P10586	Receptor-type tyrosine-protein phosphatase F OS=Homo sapiens OX=9606 GN=PTPRF PE=1 SV=2	1	3	6	3	1	1907	212.7	6.3	42	3	555287	485157	451790		84680.3					High	High	High	Not Found	Peak Found	Not Found	Not Found	Not Found	Not Found
824	P27708	CAD protein OS=Homo sapiens OX=9606 GN=CAD PE=1 SV=3	3	4	6	4	1	2225	242.8	6.46	241	4	232720	323653	221035	31113.9		35981.4				High	High	High	Peak Found	Not Found	Peak Found	Not Found	Not Found	Not Found
825	Q15436	Protein transport protein Sec23A OS=Homo sapiens OX=9606 GN=SEC23A PE=1 SV=2	4	2	6	2	1	765	86.1	7.08	32	2	270710	385604	300565	42170.2	71982.3	38185.7		29659.8	175044	High	High	High	Peak Found	High	Peak Found	Not Found	Peak Found	Peak Found
826	Q9P0K7	Ankycorbin OS=Homo sapiens OX=9606 GN=RAI14 PE=1 SV=2	7	6	6	6	1	980	110	6.21	80	6	431033	428308	349112	132234	253728	140120	22240.1	15368.7	36601.7	High	High	High	High	Peak Found	Peak Found	Peak Found	Peak Found	Peak Found
827	Q9NUQ9	Protein FAM49B OS=Homo sapiens OX=9606 GN=FAM49B PE=1 SV=1	14	4	6	4	1	324	36.7	6.06	63	4	140884	292072	302226	38424.3	103217				137639	Peak Found	High	High	High	High	Not Found	Not Found	Not Found	Peak Found
828	P23921	Ribonucleoside-diphosphate reductase large subunit OS=Homo sapiens OX=9606 GN=RRM1 PE=1 SV=1	5	3	6	3	1	792	90	7.15	115	3	563831	639863	437161		110871			15965.7		High	High	High	Not Found	Peak Found	Not Found	Not Found	Peak Found	Not Found
829	P42224	Signal transducer and activator of transcription 1-alpha/beta OS=Homo sapiens OX=9606 GN=STAT1 PE=1 SV=2	7	4	6	4	1	750	87.3	6.05	19	4	96681.9	426895	324550			19415.6			32157.7	High	High	High	Not Found	Peak Found	Peak Found	Peak Found	Peak Found	Peak Found
830	Q9UPT8	Zinc finger CCCH domain-containing protein 4 OS=Homo sapiens OX=9606 GN=ZC3H4 PE=1 SV=3	2	2	6	2	1	1303	140.2	6.27	136	2	168658	235613	253675	87724.2	73422.4	61896.4				High	High	High	High	Peak Found	Peak Found	Not Found	Not Found	Not Found
831	Q9UKM9	RNA-binding protein Raly OS=Homo sapiens OX=9606 GN=RALY PE=1 SV=1	12	3	6	3	1	306	32.4	9.17	78	3	502033	350554	420397	36631.5	104228	117797	45639.9	19820.5		High	High	High	Peak Found	High	Peak Found	Peak Found	Peak Found	Not Found
832	Q15293	Reticulocalbin-1 OS=Homo sapiens OX=9606 GN=RCN1 PE=1 SV=1	6	2	6	2	1	331	38.9	5	104	2	351970	266325	366919	88119.3	46534.7	103423	49961.3	57127.5	43608.3	High	High	High	Peak Found	Peak Found	High	Peak Found	Peak Found	Peak Found
833	P61026	Ras-related protein Rab-10 OS=Homo sapiens OX=9606 GN=RAB10 PE=1 SV=1	13	3	6	2	1	200	22.5	8.38	96	3	851408	815097	742083	46916.7	221246	46774.2	64950.3		10069.3	High	High	High	Not Found	Peak Found	Not Found	Not Found	Not Found	Peak Found
834	Q12996	Cleavage stimulation factor subunit 3 OS=Homo sapiens OX=9606 GN=CSTF3 PE=1 SV=1	3	2	6	2	1	717	82.9	8.12	224	2	564500	609210	412771	104944	118420	93241.7			18205.2	High	High	High	Peak Found	Peak Found	Peak Found	Not Found	Not Found	Peak Found
835	P78527	DNA-dependent protein kinase catalytic subunit OS=Homo sapiens OX=9606 GN=PRKDC PE=1 SV=3	1	3	5	3	1	4128	468.8	7.12	61	3	136565	192251	128379				42074	34697.2		High	High	High	Not Found	Not Found	Not Found	Peak Found	Peak Found	Not Found
836	P61163	Alpha-centractin OS=Homo sapiens OX=9606 GN=ACTR1A PE=1 SV=1	8	3	5	2	1	376	42.6	6.64	162	3	219295	216416	76944.7	41549.7	33838.1	85574.2				High	High	Peak Found	Peak Found	Peak Found	Peak Found	Not Found	Not Found	Not Found
837	P52701	DNA mismatch repair protein Msh6 OS=Homo sapiens OX=9606 GN=MSH6 PE=1 SV=2	3	3	5	3	1	1360	152.7	6.9	0	3	258508	318004	216736	86590.2	140708	97182.3				Peak Found	High	High	Peak Found	High	Peak Found	Not Found	Not Found	Not Found
838	Q9Y6E2	Basic leucine zipper and W2 domain-containing protein 2 OS=Homo sapiens OX=9606 GN=BZW2 PE=1 SV=1	8	3	5	3	1	419	48.1	6.68	81	3	537360	350709	575976	43624.8	80656.8					High	High	High	Peak Found	Peak Found	Not Found	Not Found	Not Found	Not Found
839	O43660	Pleiotropic regulator 1 OS=Homo sapiens OX=9606 GN=PLRG1 PE=1 SV=1	8	2	5	2	1	514	57.2	9.17	100	2	383235	505636	381276	57020.2	88427.7	83198	64569.3		22708.2	High	High	High	Peak Found	Peak Found	Peak Found	Peak Found	Not Found	Peak Found
840	Q99496	E3 ubiquitin-protein ligase RING2 OS=Homo sapiens OX=9606 GN=RNF2 PE=1 SV=1	7	2	5	2	1	336	37.6	6.84	147	2	107993	148473	127727	60637.8	62207.9	45169.6				High	High	High	High	Peak Found	Peak Found	Not Found	Not Found	Not Found
841	P08574	Cytochrome c1, heme protein, mitochondrial OS=Homo sapiens OX=9606 GN=CYC1 PE=1 SV=3	11	3	5	3	1	325	35.4	9	88	3	378704	468024	331309				30505.2	25865.9	18980.2	High	High	High	Not Found	High	Not Found	Peak Found	Peak Found	Peak Found
842	Q96N67	Dedicator of cytokinesis protein 7 OS=Homo sapiens OX=9606 GN=DOCK7 PE=1 SV=4	1	3	5	3	1	2140	242.4	6.8	127	3	444493	385858	156139	221142	185998	148186	135140	83741.5	69463.3	High	High	High	Peak Found	Peak Found	Peak Found	Peak Found	Peak Found	Peak Found
843	Q86VM9	Zinc finger CCCH domain-containing protein 18 OS=Homo sapiens OX=9606 GN=ZC3H18 PE=1 SV=2	3	2	5	2	1	953	106.3	8.32	51	2	122404	195049	116257			39197.3			16021.6	High	High	High	Not Found	High	Peak Found	Not Found	Not Found	Peak Found
844	Q9NX62	Inositol monophosphatase 3 OS=Homo sapiens OX=9606 GN=IMPAD1 PE=1 SV=1	9	2	5	2	1	359	38.7	6.86	56	2	207426	232743	196285		76919	56228.8				High	High	High	Not Found	High	Peak Found	Not Found	Not Found	Not Found
845	Q15185	Prostaglandin E synthase 3 OS=Homo sapiens OX=9606 GN=PTGES3 PE=1 SV=1	13	2	5	2	1	160	18.7	4.54	77	2	337090	304989	322779	78887.1	115989	69008.8	70229.5	59581.9	42277.1	High	High	High	High	Peak Found	Peak Found	Peak Found	Peak Found	Peak Found
846	Q9NZM5	Ribosome biogenesis protein NOP53 OS=Homo sapiens OX=9606 GN=NOP53 PE=1 SV=2	5	2	5	2	1	478	54.4	10.32	92	2	432606	633535	444880	145884	124250	146386	57727.6	47132.4	45498.5	High	High	High	High	Peak Found	Peak Found	Peak Found	Peak Found	Peak Found
847	Q9BUT9	MAPK regulated corepressor interacting protein 2 OS=Homo sapiens OX=9606 GN=MCRIP2 PE=1 SV=2	15	2	5	2	1	160	17.8	9.41	73	2	351146	445450	167180	69888.2	111141	83455				High	High	High	Peak Found	High	High	Not Found	Not Found	Not Found
848	Q5T8P6	RNA-binding protein 26 OS=Homo sapiens OX=9606 GN=RBM26 PE=1 SV=3	4	3	5	3	1	1007	113.5	9.16	87	3	336467	340687	236960							High	High	High	Not Found	Not Found	Not Found	Not Found	Not Found	Not Found
849	Q99543	DnaJ homolog subfamily C member 2 OS=Homo sapiens OX=9606 GN=DNAJC2 PE=1 SV=4	5	3	5	3	1	621	72	8.7	18	3	361176	416121	361050	125060		68646.1				High	High	High	Peak Found	Not Found	Peak Found	Not Found	Not Found	Not Found
850	P61421	V-type proton ATPase subunit d 1 OS=Homo sapiens OX=9606 GN=ATP6V0D1 PE=1 SV=1	8	2	5	2	1	351	40.3	5	71	2	93805.4	105409	109178			57587.1				High	High	High	Not Found	High	High	Not Found	Not Found	Not Found
851	Q14739	Lamin-B receptor OS=Homo sapiens OX=9606 GN=LBR PE=1 SV=2	3	2	5	2	1	615	70.7	9.36	35	2	580245	561478	336571	14136.6	119981	100803	105529	79152.6	57592.4	High	High	High	Peak Found	Peak Found	Peak Found	Peak Found	Peak Found	Peak Found
852	O95299	NADH dehydrogenase [ubiquinone] 1 alpha subcomplex subunit 10, mitochondrial OS=Homo sapiens OX=9606 GN=NDUFA10 PE=1 SV=1	6	2	5	2	1	355	40.7	8.48	128	2	227592	189638	178733							High	High	High	Not Found	Not Found	Not Found	Not Found	Not Found	Not Found
853	Q14690	Protein RRP5 homolog OS=Homo sapiens OX=9606 GN=PDCD11 PE=1 SV=3	2	3	5	3	1	1871	208.6	8.87	72	3	324656	367344	122392	29167.7	80622.6	55174.9				High	High	High	Peak Found	High	Peak Found	Not Found	Not Found	Not Found
854	Q99584	Protein S100-A13 OS=Homo sapiens OX=9606 GN=S100A13 PE=1 SV=1	39	3	5	3	1	98	11.5	6.16	159	3	321323	262254	215230	29828.9	95132.9	21658.8				High	High	Peak Found	High	Peak Found	Peak Found	Not Found	Not Found	Not Found
855	Q969P0	Immunoglobulin superfamily member 8 OS=Homo sapiens OX=9606 GN=IGSF8 PE=1 SV=1	7	3	5	3	1	613	65	8	70	3	436006	467406	362772							High	High	High	Not Found	Not Found	Not Found	Not Found	Not Found	Not Found
856	Q8N1G4	Leucine-rich repeat-containing protein 47 OS=Homo sapiens OX=9606 GN=LRRC47 PE=1 SV=1	9	3	5	3	1	583	63.4	8.28	77	3	331000	179626	228707		18275.3					High	High	High	Not Found	Peak Found	Not Found	Not Found	Not Found	Not Found
857	Q9BPX3	Condensin complex subunit 3 OS=Homo sapiens OX=9606 GN=NCAPG PE=1 SV=1	5	4	5	4	1	1015	114.3	5.59	73	4	371986	311232	385965	94164.9	105714	96275.1		20955.5	19948.7	High	High	High	Peak Found	Peak Found	Peak Found	Not Found	Peak Found	Peak Found
858	P51659	Peroxisomal multifunctional enzyme type 2 OS=Homo sapiens OX=9606 GN=HSD17B4 PE=1 SV=3	2	2	5	2	1	736	79.6	8.84	37	2	949722	1.04308e+06	771771	70438.4	129082	82597.1				High	High	High	Peak Found	Peak Found	Peak Found	Not Found	Not Found	Not Found
859	P49821	NADH dehydrogenase [ubiquinone] flavoprotein 1, mitochondrial OS=Homo sapiens OX=9606 GN=NDUFV1 PE=1 SV=4	4	2	5	2	1	464	50.8	8.21	33	2	307086	401892	236715	46208.6	58722	44724.8	59778.3	44200		High	High	High	Peak Found	Peak Found	Peak Found	Peak Found	Peak Found	Not Found
860	Q9H223	EH domain-containing protein 4 OS=Homo sapiens OX=9606 GN=EHD4 PE=1 SV=1	3	2	5	2	1	541	61.1	6.76	74	2	806922	915543	501052	99290.1	200385	175478	144758	66181.2	76688.4	High	High	High	Peak Found	High	Peak Found	Peak Found	Peak Found	Peak Found
861	P05026	Sodium/potassium-transporting ATPase subunit beta-1 OS=Homo sapiens OX=9606 GN=ATP1B1 PE=1 SV=1	8	2	5	2	1	303	35	8.53	135	2	330699	417289	348845	70626.8	85361.1	78405.8				High	High	High	Peak Found	Peak Found	Peak Found	Not Found	Not Found	Not Found
862	Q9NQW6	Anillin OS=Homo sapiens OX=9606 GN=ANLN PE=1 SV=2	4	3	5	3	1	1124	124.1	8.07	68	3	124540	147469	196046	62758.8	104132	65250	22159.6		7521.94	Peak Found	High	High	Peak Found	High	Peak Found	Peak Found	Not Found	Peak Found
863	Q92598	Heat shock protein 105 kDa OS=Homo sapiens OX=9606 GN=HSPH1 PE=1 SV=1	4	3	5	2	1	858	96.8	5.39	0	3	94103.3	102081	104594							High	Peak Found	High	Not Found	High	Not Found	Not Found	Not Found	Not Found
864	Q9BYD6	39S ribosomal protein L1, mitochondrial OS=Homo sapiens OX=9606 GN=MRPL1 PE=1 SV=2	9	2	5	2	1	325	36.9	8.78	181	2	144215	199717	148165	41540.1	53440.7	41238.2				High	High	High	Peak Found	Peak Found	Peak Found	Not Found	Not Found	Not Found
865	Q6KC79	Nipped-B-like protein OS=Homo sapiens OX=9606 GN=NIPBL PE=1 SV=2	1	3	5	3	1	2804	315.9	7.91	71	3	184172	135990	158196	85143.5	166958	89594.6	75359.9	89349	60241.3	Peak Found	Peak Found	High	Peak Found	High	High	Peak Found	Peak Found	High
866	P09496	Clathrin light chain A OS=Homo sapiens OX=9606 GN=CLTA PE=1 SV=1	25	3	5	3	1	248	27.1	4.51	66	3	42726.6	41684.2	71330.1		39643.4				7903.42	Peak Found	High	High	High	High	Not Found	Not Found	Not Found	Peak Found
867	P18031	Tyrosine-protein phosphatase non-receptor type 1 OS=Homo sapiens OX=9606 GN=PTPN1 PE=1 SV=1	8	3	5	3	1	435	49.9	6.27	81	3	229012	414508	368935							High	High	High	Not Found	Not Found	Not Found	Not Found	Not Found	Not Found
868	O95817	BAG family molecular chaperone regulator 3 OS=Homo sapiens OX=9606 GN=BAG3 PE=1 SV=3	11	4	5	4	1	575	61.6	6.95	62	4	292302	364719	259641	26342.5	188858	55019.5				High	High	Peak Found	Peak Found	Peak Found	Peak Found	Not Found	Not Found	Not Found
869	P35251	Replication factor C subunit 1 OS=Homo sapiens OX=9606 GN=RFC1 PE=1 SV=4	2	2	5	2	1	1148	128.2	9.36	26	2	160739	172309	155829	91878.1	71104.7	72131.7	54678.9	19877.6	42511.1	High	High	High	High	High	Peak Found	Peak Found	Peak Found	Peak Found
870	Q86W92	Liprin-beta-1 OS=Homo sapiens OX=9606 GN=PPFIBP1 PE=1 SV=2	5	4	5	4	1	1011	114	5.55	58	4	95506.5	302774	268287		44177.3			33454.7	36066.9	Peak Found	High	High	Not Found	Peak Found	Not Found	Not Found	Peak Found	Peak Found
871	O95486	Protein transport protein Sec24A OS=Homo sapiens OX=9606 GN=SEC24A PE=1 SV=2	4	3	5	3	1	1093	119.7	7.66	159	3	276842	357724	225732	51483.2	94136.9	26923.2				High	High	High	Peak Found	Peak Found	Peak Found	Not Found	Not Found	Not Found
872	Q13838	Spliceosome RNA helicase DDX39B OS=Homo sapiens OX=9606 GN=DDX39B PE=1 SV=1	9	3	5	3	1	428	49	5.67	230	3	477617	611118	485013		72660	27441.7	37598.5	16152.2	29757.4	High	High	High	Not Found	Peak Found	Peak Found	Peak Found	Peak Found	Peak Found
873	Q969S3	Zinc finger protein 622 OS=Homo sapiens OX=9606 GN=ZNF622 PE=1 SV=1	4	2	5	2	1	477	54.2	6.15	45	2	327902	30531.2	266813			8789.65		10815.4	6105.15	High	High	High	Not Found	Not Found	Peak Found	Not Found	High	Peak Found
874	Q96G23	Ceramide synthase 2 OS=Homo sapiens OX=9606 GN=CERS2 PE=1 SV=1	7	2	5	2	1	380	44.8	8.98	39	2	522210	428410	321814							High	High	Peak Found	Not Found	Not Found	Not Found	Not Found	Not Found	Not Found
875	Q9Y2W2	WW domain-binding protein 11 OS=Homo sapiens OX=9606 GN=WBP11 PE=1 SV=1	3	2	5	2	1	641	70	8.38	39	2	263512	121174	162212							High	High	High	Not Found	High	Not Found	Not Found	Not Found	Not Found
876	Q15165	Serum paraoxonase/arylesterase 2 OS=Homo sapiens OX=9606 GN=PON2 PE=1 SV=4	11	2	5	2	1	354	39.4	5.6	46	2	174688	464083	262797		98695.3					High	High	High	Not Found	Peak Found	Not Found	Not Found	Not Found	Not Found
877	Q02790	Peptidyl-prolyl cis-trans isomerase FKBP4 OS=Homo sapiens OX=9606 GN=FKBP4 PE=1 SV=3	6	3	5	3	1	459	51.8	5.43	47	3	62242		109303	240753	306562	120633	61169.2	56739.1	30372.7	Peak Found	Not Found	High	High	High	Peak Found	Peak Found	Peak Found	Peak Found
878	Q6NUK1	Calcium-binding mitochondrial carrier protein SCaMC-1 OS=Homo sapiens OX=9606 GN=SLC25A24 PE=1 SV=2	11	4	5	4	1	477	53.3	6.33	136	4	242527	558543	177881			28886.7				High	High	Peak Found	Not Found	Not Found	Peak Found	Not Found	Not Found	Not Found
879	Q9BT22	Chitobiosyldiphosphodolichol beta-mannosyltransferase OS=Homo sapiens OX=9606 GN=ALG1 PE=1 SV=2	5	2	5	2	1	464	52.5	7.23	116	2	168722	153453	29269.9	36692.8						High	High	High	Peak Found	High	Not Found	Not Found	Not Found	Not Found
880	Q9NX58	Cell growth-regulating nucleolar protein OS=Homo sapiens OX=9606 GN=LYAR PE=1 SV=2	7	2	5	2	1	379	43.6	9.54	41	2	428607	629377	372382	120389	175339	118816				High	High	High	High	Peak Found	Peak Found	Not Found	Not Found	Not Found
881	Q9H3S7	Tyrosine-protein phosphatase non-receptor type 23 OS=Homo sapiens OX=9606 GN=PTPN23 PE=1 SV=1	4	5	5	5	1	1636	178.9	6.92	87	5	458401	810666	407392	119524	188957	47802.3			16205.6	Peak Found	High	Peak Found	Peak Found	Peak Found	Peak Found	Not Found	Not Found	Peak Found
882	Q8IWR0	Zinc finger CCCH domain-containing protein 7A OS=Homo sapiens OX=9606 GN=ZC3H7A PE=1 SV=1	4	2	5	2	1	971	110.5	7.3	22	2	36346.5	38417.3	34985.9		15638.7					High	High	High	Not Found	Peak Found	High	Not Found	Not Found	Not Found
883	Q14676	Mediator of DNA damage checkpoint protein 1 OS=Homo sapiens OX=9606 GN=MDC1 PE=1 SV=3	2	3	5	3	1	2089	226.5	5.47	85	3	76676.2	89155.1	68012		21680	24315.3				High	High	High	Not Found	Peak Found	Peak Found	Not Found	Not Found	Not Found
884	Q6P161	39S ribosomal protein L54, mitochondrial OS=Homo sapiens OX=9606 GN=MRPL54 PE=1 SV=1	18	2	5	2	1	138	15.8	9.6	23	2	124673	327418	91461.3							High	High	High	Not Found	Not Found	Not Found	Not Found	Not Found	Not Found
885	Q6UW78	Ubiquinol-cytochrome-c reductase complex assembly factor 3 OS=Homo sapiens OX=9606 GN=UQCC3 PE=1 SV=2	27	2	5	2	1	93	10.1	9.41	129	2	158380	190303	156652	55702.6	84182.3	51843.1				High	High	High	Peak Found	High	Peak Found	Not Found	Not Found	Not Found
886	O94992	Protein HEXIM1 OS=Homo sapiens OX=9606 GN=HEXIM1 PE=1 SV=1	6	2	5	2	1	359	40.6	4.89	115	2	281386	374536	268481	40496.2	123419					High	High	High	Peak Found	Peak Found	Not Found	Not Found	Not Found	Not Found
887	Q9UDY4	DnaJ homolog subfamily B member 4 OS=Homo sapiens OX=9606 GN=DNAJB4 PE=1 SV=1	7	2	5	2	1	337	37.8	8.5	213	2	408854	343682	280374	67954.1						High	High	High	Peak Found	High	Not Found	Not Found	Not Found	Not Found
888	P21964	Catechol O-methyltransferase OS=Homo sapiens OX=9606 GN=COMT PE=1 SV=2	7	2	5	2	1	271	30	5.47	106	2	707000	973769	454255	282862	389715	304987				High	High	Peak Found	High	Peak Found	High	Not Found	Not Found	Not Found
889	Q92734	Protein TFG OS=Homo sapiens OX=9606 GN=TFG PE=1 SV=2	10	2	5	2	1	400	43.4	5.1	82	2	114226	244015	139250				15910.4	18931.4	16509.4	High	High	High	Not Found	Not Found	Not Found	Peak Found	Peak Found	Peak Found
890	P27105	Erythrocyte band 7 integral membrane protein OS=Homo sapiens OX=9606 GN=STOM PE=1 SV=3	13	2	5	2	1	288	31.7	7.88	213	2	53059	80732.3	55690.5	40068.7	31084.8	25648.8				High	High	High	High	Peak Found	Peak Found	Not Found	Not Found	Not Found
891	P41091	Eukaryotic translation initiation factor 2 subunit 3 OS=Homo sapiens OX=9606 GN=EIF2S3 PE=1 SV=3	5	2	5	2	1	472	51.1	8.4	72	2	300605	373325	316930		41246.2	41957.4	28532.8	17836.9	18312.7	High	High	High	Not Found	Peak Found	Peak Found	Peak Found	Peak Found	Peak Found
892	Q9BRR6	ADP-dependent glucokinase OS=Homo sapiens OX=9606 GN=ADPGK PE=1 SV=1	5	2	5	2	1	497	54.1	6.2	207	2	205280	218873	170467	104097	173586	88816.3	32372.5			High	High	High	Peak Found	High	Peak Found	Peak Found	Not Found	Not Found
893	P11532	Dystrophin OS=Homo sapiens OX=9606 GN=DMD PE=1 SV=3	1	3	5	2	1	3685	426.5	5.88	67	3	369624	397829	295253	117948	157236	78930	58595	44513.9	7802.85	High	High	High	Peak Found	Peak Found	Not Found	Peak Found	Peak Found	Peak Found
894	Q5JTV8	Torsin-1A-interacting protein 1 OS=Homo sapiens OX=9606 GN=TOR1AIP1 PE=1 SV=2	7	3	5	3	1	583	66.2	8.18	118	3	360097	115595	419325							High	High	High	Not Found	Not Found	Not Found	Not Found	Not Found	Not Found
895	P57740	Nuclear pore complex protein Nup107 OS=Homo sapiens OX=9606 GN=NUP107 PE=1 SV=1	2	2	5	2	1	925	106.3	5.43	106	2	588205	507453	470920	143240	245605	194735	52556.6	21353		High	High	High	Peak Found	Peak Found	Peak Found	Peak Found	Peak Found	Not Found
896	Q9UBF2	Coatomer subunit gamma-2 OS=Homo sapiens OX=9606 GN=COPG2 PE=1 SV=1	4	3	5	3	1	871	97.6	5.81	42	3	687519	754472	351734	156461	102665	70555.6	356546		140193	High	High	Peak Found	Peak Found	High	Peak Found	Peak Found	Not Found	Peak Found
897	P82933	28S ribosomal protein S9, mitochondrial OS=Homo sapiens OX=9606 GN=MRPS9 PE=1 SV=2	6	2	5	2	1	396	45.8	9.51	95	2	124505	235233								High	High	High	Not Found	Not Found	Not Found	Not Found	Not Found	Not Found
898	Q8TDB6	E3 ubiquitin-protein ligase DTX3L OS=Homo sapiens OX=9606 GN=DTX3L PE=1 SV=1	5	3	5	3	1	740	83.5	8.06	76	3	375429	511821	277322	60513.9	74114	61761.6	12022.3		8285.33	High	High	High	High	Peak Found	Peak Found	Peak Found	Not Found	Peak Found
899	Q9UPN3	Microtubule-actin cross-linking factor 1, isoforms 1/2/3/5 OS=Homo sapiens OX=9606 GN=MACF1 PE=1 SV=4	1	5	5	5	1	7388	837.8	5.39	27	5	169578	223854	199513	69032	54147.3					High	High	High	Peak Found	Peak Found	Not Found	Not Found	Not Found	Not Found
900	Q13129	Zinc finger protein Rlf OS=Homo sapiens OX=9606 GN=RLF PE=1 SV=2	2	4	5	4	1	1914	217.8	6.77	74	4	1.38139e+06	1.53034e+06	699358	112035	309114	172338	165508	104006	83670.7	High	Peak Found	Peak Found	Peak Found	High	Peak Found	High	Peak Found	Peak Found
901	Q13155	Aminoacyl tRNA synthase complex-interacting multifunctional protein 2 OS=Homo sapiens OX=9606 GN=AIMP2 PE=1 SV=2	7	2	5	2	1	320	35.3	8.22	52	2	349652	497773	208319	67688.2	146426	115458		24004.6		High	High	Peak Found	Peak Found	High	High	Not Found	Peak Found	Not Found
902	Q86XZ4	Spermatogenesis-associated serine-rich protein 2 OS=Homo sapiens OX=9606 GN=SPATS2 PE=1 SV=1	2	2	5	2	1	545	59.5	8.9	49	2	203402	149570	184492	60471.4						High	Peak Found	High	High	High	High	Peak Found	Peak Found	Peak Found
903	P08651	Nuclear factor 1 C-type OS=Homo sapiens OX=9606 GN=NFIC PE=1 SV=2	7	2	5	2	1	508	55.6	8.38	258	2	195713		185995	40209	38486.9					High	High	High	Peak Found	Peak Found	High	Not Found	Not Found	Not Found
904	P35659	Protein DEK OS=Homo sapiens OX=9606 GN=DEK PE=1 SV=1	4	2	4	2	1	375	42.6	8.56	158	2	461669		370480							High	Not Found	High	Not Found	Not Found	Not Found	Not Found	Not Found	Not Found
905	P35249	Replication factor C subunit 4 OS=Homo sapiens OX=9606 GN=RFC4 PE=1 SV=2	12	3	4	3	1	363	39.7	8.02	84	3	77423.9	267873	213465							High	High	Peak Found	Peak Found	Peak Found	Peak Found	Peak Found	Peak Found	Peak Found
906	Q00688	Peptidyl-prolyl cis-trans isomerase FKBP3 OS=Homo sapiens OX=9606 GN=FKBP3 PE=1 SV=1	8	2	4	2	1	224	25.2	9.28	76	2	441653	433205	303820	117562	178913	142389		18121.4	32000.2	High	High	High	Peak Found	Peak Found	Peak Found	Not Found	Peak Found	Peak Found
907	Q99614	Tetratricopeptide repeat protein 1 OS=Homo sapiens OX=9606 GN=TTC1 PE=1 SV=1	6	2	4	2	1	292	33.5	4.84	46	2	259314	246369	123977		16598.7			13348.6	10878.8	High	High	High	Not Found	Peak Found	Not Found	Not Found	Peak Found	Peak Found
908	Q96II8	Leucine-rich repeat and calponin homology domain-containing protein 3 OS=Homo sapiens OX=9606 GN=LRCH3 PE=1 SV=2	3	2	4	2	1	777	86	6.71	91	2	382492	161052	228259	71411.1	58462.7	45182.6	28858.2			High	High	High	Peak Found	Peak Found	Peak Found	Peak Found	Not Found	Not Found
909	Q15738	Sterol-4-alpha-carboxylate 3-dehydrogenase, decarboxylating OS=Homo sapiens OX=9606 GN=NSDHL PE=1 SV=2	9	3	4	3	1	373	41.9	8.06	33	3	444376	449798	364690	223054	358635	336981	25534.1	33561.1	63421.3	High	High	Peak Found	Peak Found	Peak Found	Peak Found	Peak Found	Peak Found	Peak Found
910	Q13751	Laminin subunit beta-3 OS=Homo sapiens OX=9606 GN=LAMB3 PE=1 SV=1	2	2	4	2	1	1172	129.5	7.21	14	2	261109	163341	252725	39683.8	38316.1					High	High	High	Peak Found	Peak Found	Not Found	Not Found	Not Found	Not Found
911	Q86SQ0	Pleckstrin homology-like domain family B member 2 OS=Homo sapiens OX=9606 GN=PHLDB2 PE=1 SV=2	3	3	4	3	1	1253	142.1	7.43	59	3	313131	215706	230361	10784.7	82641.2	10571.9	13208.5	5066.18	6000.71	High	High	Peak Found	Peak Found	Peak Found	Peak Found	Peak Found	Peak Found	Peak Found
912	Q8N766	ER membrane protein complex subunit 1 OS=Homo sapiens OX=9606 GN=EMC1 PE=1 SV=1	3	2	4	2	1	993	111.7	7.66	112	2	265555	256494	181930	21148						High	High	High	Peak Found	Not Found	Not Found	Not Found	Not Found	Not Found
913	P63104	14-3-3 protein zeta/delta OS=Homo sapiens OX=9606 GN=YWHAZ PE=1 SV=1	16	3	4	3	1	245	27.7	4.79	35	3		105308	141195		68543.3	62478.6	43165.4			High	Peak Found	High	Not Found	Peak Found	High	Peak Found	Not Found	Not Found
914	A0FGR8	Extended synaptotagmin-2 OS=Homo sapiens OX=9606 GN=ESYT2 PE=1 SV=1	1	2	4	2	1	921	102.3	9.26	60	2	122276	199873	128192	72774.9	93866	79073.7				High	High	High	Peak Found	High	Peak Found	Not Found	Not Found	Not Found
915	O00170	AH receptor-interacting protein OS=Homo sapiens OX=9606 GN=AIP PE=1 SV=2	7	2	4	2	1	330	37.6	6.29	101	2	168039	396882	357488	62480.7	73781.6	156883		19592.8	43839.2	High	High	High	Peak Found	Peak Found	Peak Found	Not Found	Peak Found	Peak Found
916	P78332	RNA-binding protein 6 OS=Homo sapiens OX=9606 GN=RBM6 PE=1 SV=5	4	3	4	3	1	1123	128.6	6.32	124	3	394078	303643	204457		37339.5					High	High	High	Not Found	Peak Found	Not Found	Not Found	Not Found	Not Found
917	Q95604	HLA class I histocompatibility antigen, Cw-17 alpha chain OS=Homo sapiens OX=9606 GN=HLA-C PE=1 SV=1	5	2	4	2	1	372	41.2	6.8	163	2	139477		119050							High	High	High	Not Found	Not Found	Not Found	Not Found	Not Found	Not Found
918	P46063	ATP-dependent DNA helicase Q1 OS=Homo sapiens OX=9606 GN=RECQL PE=1 SV=3	5	3	4	3	1	649	73.4	7.88	103	3	579821	1.08466e+06	416316	81805.2	185581		157062	100580	103376	High	High	Peak Found	Peak Found	Peak Found	Not Found	Peak Found	Peak Found	Peak Found
919	Q8WTT2	Nucleolar complex protein 3 homolog OS=Homo sapiens OX=9606 GN=NOC3L PE=1 SV=1	4	2	4	2	1	800	92.5	9.17	38	2	200817	193886	128044		42150.8		10627.3	24228.6	14414	High	High	High	Not Found	Peak Found	Not Found	Peak Found	Peak Found	Peak Found
920	Q13547	Histone deacetylase 1 OS=Homo sapiens OX=9606 GN=HDAC1 PE=1 SV=1	8	2	4	2	1	482	55.1	5.48	50	2	164706	245244	175744	23051.3		24812.1			150183	High	High	High	Peak Found	Not Found	Peak Found	Not Found	Not Found	Peak Found
921	Q16718	NADH dehydrogenase [ubiquinone] 1 alpha subcomplex subunit 5 OS=Homo sapiens OX=9606 GN=NDUFA5 PE=1 SV=3	16	2	4	2	1	116	13.5	5.99	96	2	238086	236058	238770	151636	207274	148249	46231.5	32088.6		High	High	High	Peak Found	Peak Found	Peak Found	Peak Found	Peak Found	Not Found
922	O76031	ATP-dependent Clp protease ATP-binding subunit clpX-like, mitochondrial OS=Homo sapiens OX=9606 GN=CLPX PE=1 SV=2	7	3	4	3	1	633	69.2	7.58	31	3	122880	137858	77140.6							High	High	High	Peak Found	Peak Found	Peak Found	Peak Found	Peak Found	Peak Found
923	Q15061	WD repeat-containing protein 43 OS=Homo sapiens OX=9606 GN=WDR43 PE=1 SV=3	4	2	4	2	1	677	74.8	5.57	113	2	188106	190432	149734	44329.8	115493			23031.1	19480.6	High	High	High	Peak Found	Peak Found	Not Found	Not Found	Peak Found	Peak Found
924	Q9H4M9	EH domain-containing protein 1 OS=Homo sapiens OX=9606 GN=EHD1 PE=1 SV=2	11	3	4	3	1	534	60.6	6.83	43	3	339620	394881	208412							High	High	Peak Found	Not Found	Not Found	Not Found	Not Found	Not Found	Not Found
925	Q8NBU5	ATPase family AAA domain-containing protein 1 OS=Homo sapiens OX=9606 GN=ATAD1 PE=1 SV=1	6	2	4	2	1	361	40.7	6.9	69	2	256794	250337	183656	42020.6	68559.1	52835				High	High	High	Peak Found	Peak Found	Peak Found	Not Found	Not Found	Not Found
926	Q9UBW7	Zinc finger MYM-type protein 2 OS=Homo sapiens OX=9606 GN=ZMYM2 PE=1 SV=1	2	2	4	2	1	1377	154.8	6.34	96	2	311329	252700	186414							High	High	High	Not Found	Not Found	Not Found	Not Found	Not Found	Not Found
927	P08240	Signal recognition particle receptor subunit alpha OS=Homo sapiens OX=9606 GN=SRPRA PE=1 SV=2	7	2	4	2	1	638	69.8	8.95	35	2	382193	129669	351386			98875.7		26370.4		High	High	High	Not Found	Not Found	Peak Found	Not Found	Peak Found	Not Found
928	P31153	S-adenosylmethionine synthase isoform type-2 OS=Homo sapiens OX=9606 GN=MAT2A PE=1 SV=1	7	2	4	2	1	395	43.6	6.48	37	2	225830	296909	229912	38516.4	63764.3	43172.2	24831.3	14487.3		High	High	High	Peak Found	Peak Found	Peak Found	Peak Found	Peak Found	Not Found
929	P29083	General transcription factor IIE subunit 1 OS=Homo sapiens OX=9606 GN=GTF2E1 PE=1 SV=2	10	3	4	3	1	439	49.4	4.82	107	3	179315	313966	180362		39539.9					High	High	High	Not Found	Peak Found	Not Found	Not Found	Not Found	Not Found
930	Q9BVS4	Serine/threonine-protein kinase RIO2 OS=Homo sapiens OX=9606 GN=RIOK2 PE=1 SV=2	4	2	4	2	1	552	63.2	5.94	30	2	187792	144025	166591							High	High	High	Not Found	High	Not Found	Not Found	Not Found	Not Found
931	Q9UBW8	COP9 signalosome complex subunit 7a OS=Homo sapiens OX=9606 GN=COPS7A PE=1 SV=1	7	2	4	2	1	275	30.3	8.22	75	2	211677	241710	177252	35884.7	60480.6	16969	15108.7			High	High	High	Peak Found	Peak Found	Peak Found	Peak Found	Not Found	Not Found
932	Q9P289	Serine/threonine-protein kinase 26 OS=Homo sapiens OX=9606 GN=STK26 PE=1 SV=2	5	2	4	2	1	416	46.5	5.29	0	2	317266	279438	359165							High	High	High	Not Found	Not Found	Not Found	Not Found	Not Found	Not Found
933	Q15021	Condensin complex subunit 1 OS=Homo sapiens OX=9606 GN=NCAPD2 PE=1 SV=3	2	2	4	2	1	1401	157.1	6.61	60	2	259334	294272	208000			20978.5				High	High	High	Not Found	Not Found	Peak Found	Not Found	Not Found	Not Found
934	Q12965	Unconventional myosin-Ie OS=Homo sapiens OX=9606 GN=MYO1E PE=1 SV=2	3	2	4	2	1	1108	127	8.92	66	2	283087	298558	196236							High	High	High	Not Found	Not Found	Not Found	Not Found	Not Found	Not Found
935	Q8NAV1	Pre-mRNA-splicing factor 38A OS=Homo sapiens OX=9606 GN=PRPF38A PE=1 SV=1	6	2	4	2	1	312	37.5	9.96	89	2	333543	607367	256911	71436.6	82723.6	81748.3	47627.5	33181		High	High	Peak Found	Peak Found	High	Peak Found	Peak Found	Peak Found	Not Found
936	Q5T3J3	Ligand-dependent nuclear receptor-interacting factor 1 OS=Homo sapiens OX=9606 GN=LRIF1 PE=1 SV=1	7	3	4	3	1	769	84.5	9.72	59	3	319326	416201	223895	689278	1.10498e+06	778081	372535	181211	165901	Peak Found	Peak Found	Peak Found	Peak Found	High	Peak Found	High	Peak Found	Peak Found
937	Q9NXV6	CDKN2A-interacting protein OS=Homo sapiens OX=9606 GN=CDKN2AIP PE=1 SV=3	4	2	4	2	1	580	61.1	9.01	192	2	150272	145927	185202							High	High	High	Not Found	Not Found	Not Found	Not Found	Not Found	Not Found
938	Q8N0X7	Spartin OS=Homo sapiens OX=9606 GN=SPART PE=1 SV=1	3	2	4	2	1	666	72.8	5.91	101	2	124967	109080	123267		33675.3					High	High	High	Not Found	Peak Found	Not Found	Not Found	Not Found	Not Found
939	Q9BZH6	WD repeat-containing protein 11 OS=Homo sapiens OX=9606 GN=WDR11 PE=1 SV=1	2	2	4	2	1	1224	136.6	6.92	80	2	76309.7	53078	55016.9	27112.3	42409	27856.2	16872.7	10533.8	6907.5	High	High	High	Peak Found	Peak Found	Peak Found	Peak Found	Peak Found	Peak Found
940	Q12846	Syntaxin-4 OS=Homo sapiens OX=9606 GN=STX4 PE=1 SV=2	6	2	4	2	1	297	34.2	6.28	81	2	312242	289535	266342	33492.9	93115.5	63256.6				Peak Found	High	High	Peak Found	Peak Found	Peak Found	Not Found	Not Found	Not Found
941	E7EQ34	Uncharacterized protein OS=Homo sapiens OX=9606 PE=3 SV=2	14	2	4	2	1	232	26.8	7.72	235	2	84704.9	88445.8	77085.7			24612.4				High	High	High	Not Found	Not Found	Peak Found	Not Found	Not Found	Not Found
942	P53367	Arfaptin-1 OS=Homo sapiens OX=9606 GN=ARFIP1 PE=1 SV=2	5	2	4	2	1	373	41.7	6.7	67	2	153185	154034	292431	65203.2	53917.4					Peak Found	High	High	High	Peak Found	Not Found	Not Found	Not Found	Not Found
943	Q6I9Y2	THO complex subunit 7 homolog OS=Homo sapiens OX=9606 GN=THOC7 PE=1 SV=3	8	3	4	3	1	204	23.7	5.67	27	3	819246	903388	411229	50250.8				100891	41581	High	High	Peak Found	Peak Found	Not Found	Not Found	Not Found	Peak Found	Peak Found
944	Q14008	Cytoskeleton-associated protein 5 OS=Homo sapiens OX=9606 GN=CKAP5 PE=1 SV=3	1	2	4	2	1	2032	225.4	7.8	51	2	476251	511238	416092	110417	178205	94497.5				High	High	High	Peak Found	Peak Found	Peak Found	Not Found	Not Found	Not Found
945	P50570	Dynamin-2 OS=Homo sapiens OX=9606 GN=DNM2 PE=1 SV=2	6	3	4	3	1	870	98	7.44	27	3	398707	458075	415051	41178.3			38815.8	32358.6	20835.7	Peak Found	High	High	Peak Found	Not Found	Not Found	Peak Found	Peak Found	Peak Found
946	P49840	Glycogen synthase kinase-3 alpha OS=Homo sapiens OX=9606 GN=GSK3A PE=1 SV=2	6	2	4	2	1	483	50.9	8.75	77	2	130144	121576	135303							High	Peak Found	High	Not Found	Not Found	Not Found	Not Found	Not Found	Not Found
947	Q08945	FACT complex subunit SSRP1 OS=Homo sapiens OX=9606 GN=SSRP1 PE=1 SV=1	5	2	4	2	1	709	81	6.87	87	2		58100	57904.5	51983.8	139573	201282		24461.9	13191.2	Not Found	Peak Found	Peak Found	Peak Found	High	High	Not Found	Peak Found	Peak Found
948	Q9GZR2	RNA exonuclease 4 OS=Homo sapiens OX=9606 GN=REXO4 PE=1 SV=2	7	2	4	2	1	422	46.6	9.77	103	2	49892.4	171378	62892.2		54194.8	289244				High	High	High	Not Found	Peak Found	Peak Found	Not Found	Not Found	Not Found
949	P17858	ATP-dependent 6-phosphofructokinase, liver type OS=Homo sapiens OX=9606 GN=PFKL PE=1 SV=6	3	2	4	2	1	780	85	7.5	64	2	226732	340195	233671		51291.8		32990.6	32723.7	33063	High	High	High	Not Found	Peak Found	Not Found	Peak Found	Peak Found	Peak Found
950	P41229	Lysine-specific demethylase 5C OS=Homo sapiens OX=9606 GN=KDM5C PE=1 SV=2	2	2	4	2	1	1560	175.6	5.58	57	2	17456.8	37083.9	43005.4							High	High	High	Not Found	Not Found	Not Found	Not Found	Not Found	Not Found
951	O75940	Survival of motor neuron-related-splicing factor 30 OS=Homo sapiens OX=9606 GN=SMNDC1 PE=1 SV=1	16	3	4	3	1	238	26.7	7.24	102	3	501507	458147	240079	41935.2	36204.8					High	High	Peak Found	Peak Found	Peak Found	Not Found	Not Found	Not Found	Not Found
952	Q13616	Cullin-1 OS=Homo sapiens OX=9606 GN=CUL1 PE=1 SV=2	3	2	4	2	1	776	89.6	8	58	2	222007	228235	221861	37934.6	48426.7	29134.3				High	High	High	Peak Found	Peak Found	Peak Found	Not Found	Not Found	Not Found
953	Q13636	Ras-related protein Rab-31 OS=Homo sapiens OX=9606 GN=RAB31 PE=1 SV=1	6	2	4	2	1	194	21.6	7.06	99	2	194537	205832	164534	89776.3	139521				32446.5	High	High	High	Peak Found	Peak Found	Not Found	Not Found	Not Found	Peak Found
954	O75683	Surfeit locus protein 6 OS=Homo sapiens OX=9606 GN=SURF6 PE=1 SV=3	10	2	4	2	1	361	41.4	10.64	126	2	149671	101669	121857	83409.1	65484.4	61280.5	12807.5	29332.5	12113.4	High	High	High	Peak Found	Peak Found	Peak Found	Peak Found	Peak Found	Peak Found
955	Q4KMP7	TBC1 domain family member 10B OS=Homo sapiens OX=9606 GN=TBC1D10B PE=1 SV=3	5	2	4	2	1	808	87.1	9.19	26	2	87319.2	203256	176878	36514.3	54607.1	106065	25317.8	15186.9		High	High	High	Peak Found	Peak Found	High	Peak Found	Peak Found	Not Found
956	Q13057	Bifunctional coenzyme A synthase OS=Homo sapiens OX=9606 GN=COASY PE=1 SV=4	5	2	4	2	1	564	62.3	6.99	205	2	163611	303413	154430	78648.7	111572	44489.7				Peak Found	High	High	Peak Found	High	Peak Found	Not Found	Not Found	Not Found
957	Q13769	THO complex subunit 5 homolog OS=Homo sapiens OX=9606 GN=THOC5 PE=1 SV=2	5	3	4	3	1	683	78.5	6.87	35	3	563007	600290	225388							High	High	Peak Found	Not Found	Not Found	Not Found	Not Found	Not Found	Not Found
958	O95400	CD2 antigen cytoplasmic tail-binding protein 2 OS=Homo sapiens OX=9606 GN=CD2BP2 PE=1 SV=1	6	2	4	2	1	341	37.6	4.61	121	2	137119	82445.4	48816.9							High	High	Peak Found	Not Found	Not Found	Not Found	Not Found	Not Found	Not Found
959	P40261	Nicotinamide N-methyltransferase OS=Homo sapiens OX=9606 GN=NNMT PE=1 SV=1	10	2	4	2	1	264	29.6	5.74	119	2	258018	283546	285674	60190.9	122229			82999.6	44740.9	High	High	High	High	Peak Found	Not Found	Not Found	Peak Found	Peak Found
960	Q9UHR4	Brain-specific angiogenesis inhibitor 1-associated protein 2-like protein 1 OS=Homo sapiens OX=9606 GN=BAIAP2L1 PE=1 SV=2	6	2	4	2	1	511	56.8	8.68	131	2	175057	234177	106123		9433.34					High	High	High	Not Found	Peak Found	Not Found	Not Found	Not Found	Not Found
961	Q96C19	EF-hand domain-containing protein D2 OS=Homo sapiens OX=9606 GN=EFHD2 PE=1 SV=1	12	2	4	2	1	240	26.7	5.2	82	2		42955.5			78910.1	367821				Not Found	Peak Found	Not Found	Not Found	High	High	Not Found	Not Found	Not Found
962	P61106	Ras-related protein Rab-14 OS=Homo sapiens OX=9606 GN=RAB14 PE=1 SV=4	14	2	4	2	1	215	23.9	6.21	94	2	587682	573141	132076	21074.6	139865			15847.5	21679.7	High	High	Peak Found	Peak Found	Peak Found	Not Found	Not Found	Peak Found	Peak Found
963	Q14764	Major vault protein OS=Homo sapiens OX=9606 GN=MVP PE=1 SV=4	3	2	4	2	1	893	99.3	5.48	38	2	60679.3		96891.9							High	High	High	Not Found	Not Found	Not Found	Not Found	Not Found	Not Found
964	Q96F86	Enhancer of mRNA-decapping protein 3 OS=Homo sapiens OX=9606 GN=EDC3 PE=1 SV=1	5	2	4	2	1	508	56	7.11	22	2	399229	252904	176047	143289	160849	113762	110327		60610.2	High	High	Peak Found	Peak Found	Peak Found	Peak Found	Peak Found	Not Found	Peak Found
965	Q96LD4	E3 ubiquitin-protein ligase TRIM47 OS=Homo sapiens OX=9606 GN=TRIM47 PE=1 SV=2	7	2	4	2	1	638	69.5	6.44	169	2	180091	391427	99610.8							High	High	Peak Found	Not Found	Not Found	Not Found	Not Found	Not Found	Not Found
966	Q07960	Rho GTPase-activating protein 1 OS=Homo sapiens OX=9606 GN=ARHGAP1 PE=1 SV=1	6	2	4	2	1	439	50.4	6.29	150	2	120575	140883	153931							High	High	High	Not Found	Not Found	Not Found	Not Found	Not Found	Not Found
967	Q03701	CCAAT/enhancer-binding protein zeta OS=Homo sapiens OX=9606 GN=CEBPZ PE=1 SV=3	3	4	4	4	1	1054	120.9	5.94	27	4										High	High	High	Not Found	Not Found	Not Found	Not Found	Not Found	Not Found
968	Q9NWS0	PIH1 domain-containing protein 1 OS=Homo sapiens OX=9606 GN=PIH1D1 PE=1 SV=1	8	2	4	2	1	290	32.3	5.14	150	2	225058	240440	97778.1	57485.9	81090.8	55348.2				High	Peak Found	Peak Found	High	High	Peak Found	Not Found	Not Found	Not Found
969	Q9P0V9	Septin-10 OS=Homo sapiens OX=9606 GN=SEPT10 PE=1 SV=2	6	2	4	2	1	454	52.6	6.8	98	2	130111	214770	67419.5	31572.8	23295.4		33766.6		81933.2	High	High	High	Peak Found	Peak Found	Not Found	Peak Found	Not Found	Peak Found
970	P62753	40S ribosomal protein S6 OS=Homo sapiens OX=9606 GN=RPS6 PE=1 SV=1	10	2	3	2	1	249	28.7	10.84	0	2	637129	728567	401922	30520	97825.1	144585	41078.2	70037.2	17769.5	High	High	Peak Found	Peak Found	Peak Found	Peak Found	Peak Found	Peak Found	Peak Found
971	P38606	V-type proton ATPase catalytic subunit A OS=Homo sapiens OX=9606 GN=ATP6V1A PE=1 SV=2	6	3	3	3	1	617	68.3	5.52	29	3	458480	641443	491201	171246	223281	155192		26492.5		High	High	High	Peak Found	Peak Found	Peak Found	Not Found	Peak Found	Not Found
972	P78316	Nucleolar protein 14 OS=Homo sapiens OX=9606 GN=NOP14 PE=1 SV=3	3	2	3	2	1	857	97.6	7.58	14	2	84830	276454	320446	138890	245498	146443				Peak Found	High	High	Peak Found	High	Peak Found	Not Found	Not Found	Not Found
973	Q15398	Disks large-associated protein 5 OS=Homo sapiens OX=9606 GN=DLGAP5 PE=1 SV=2	3	2	3	2	1	846	95.1	9	22	2	243054	250155	192117	39306.2	66124.1		115365	109097	71188.5	High	High	Peak Found	Peak Found	Peak Found	Not Found	Peak Found	Peak Found	Peak Found
974	Q13523	Serine/threonine-protein kinase PRP4 homolog OS=Homo sapiens OX=9606 GN=PRPF4B PE=1 SV=3	2	2	3	2	1	1007	116.9	10.26	0	2	227438	153905	222202		110019	40952	69577.6	41740.7	30315.4	High	Peak Found	High	High	Peak Found	Peak Found	Peak Found	Peak Found	Peak Found
975	P42285	Exosome RNA helicase MTR4 OS=Homo sapiens OX=9606 GN=MTREX PE=1 SV=3	3	2	3	2	1	1042	117.7	6.52	21	2	190165	103715	134513	47524.3	54200.3					High	High	High	Peak Found	Peak Found	Not Found	Not Found	Not Found	Not Found
976	Q16658	Fascin OS=Homo sapiens OX=9606 GN=FSCN1 PE=1 SV=3	6	2	3	2	1	493	54.5	7.24	111	2						332227				Not Found	Not Found	Not Found	Not Found	Not Found	High	Not Found	Not Found	Not Found
977	Q9UM54	Unconventional myosin-VI OS=Homo sapiens OX=9606 GN=MYO6 PE=1 SV=4	3	3	3	3	1	1294	149.6	8.53	60	3	45415.1	75854	68354.3	48502.4	64668.5	149857				Peak Found	Peak Found	Peak Found	Peak Found	Peak Found	High	Not Found	Not Found	Not Found
978	P61011	Signal recognition particle 54 kDa protein OS=Homo sapiens OX=9606 GN=SRP54 PE=1 SV=1	5	2	3	2	1	504	55.7	8.75	32	2	140418	111071	63392.1							High	High	Peak Found	Not Found	Not Found	Not Found	Not Found	Not Found	Not Found
979	P49790	Nuclear pore complex protein Nup153 OS=Homo sapiens OX=9606 GN=NUP153 PE=1 SV=2	1	2	3	2	1	1475	153.8	8.73	73	2	232708	265655	388430	86879.1	164359					High	High	High	Peak Found	Peak Found	Not Found	Not Found	Not Found	Not Found
980	A5D8V6	Vacuolar protein sorting-associated protein 37C OS=Homo sapiens OX=9606 GN=VPS37C PE=1 SV=2	11	3	3	3	1	355	38.6	5.21	78	3	209633	219769		31701.9						High	High	Peak Found	Peak Found	Peak Found	Peak Found	Not Found	Peak Found	Not Found
981	Q9Y6Y8	SEC23-interacting protein OS=Homo sapiens OX=9606 GN=SEC23IP PE=1 SV=1	4	3	3	3	1	1000	111	5.54	84	3	179745	153159	182371		22834.5	26019.8				High	High	Peak Found	Not Found	Peak Found	Peak Found	Not Found	Not Found	Not Found
982	P04075	Fructose-bisphosphate aldolase A OS=Homo sapiens OX=9606 GN=ALDOA PE=1 SV=2	5	2	3	2	1	364	39.4	8.09	29	2	116108	82185.5	207923	88574.9	96596.8	102796	87101			Peak Found	Peak Found	High	Peak Found	High	Peak Found	Peak Found	Peak Found	Peak Found
983	Q9UHQ4	B-cell receptor-associated protein 29 OS=Homo sapiens OX=9606 GN=BCAP29 PE=1 SV=2	7	2	3	2	1	241	28.3	9.54	44	2	235065	246028	187749	55073.7	121204	45373.4		11168.1	7654.96	High	High	High	Peak Found	Peak Found	Peak Found	Not Found	Peak Found	Peak Found
984	Q9NRF8	CTP synthase 2 OS=Homo sapiens OX=9606 GN=CTPS2 PE=1 SV=1	5	2	3	2	1	586	65.6	6.9	63	2	109147	111453	107647							High	High	High	Not Found	Not Found	Not Found	Not Found	Not Found	Not Found
985	Q9UQB8	Brain-specific angiogenesis inhibitor 1-associated protein 2 OS=Homo sapiens OX=9606 GN=BAIAP2 PE=1 SV=1	5	2	3	2	1	552	60.8	8.9	56	2	299665	310277	263150							High	Peak Found	High	Not Found	Not Found	Not Found	Not Found	Not Found	Not Found
986	O15372	Eukaryotic translation initiation factor 3 subunit H OS=Homo sapiens OX=9606 GN=EIF3H PE=1 SV=1	10	2	3	2	1	352	39.9	6.54	54	2	40951.1	116481	87117.8							Peak Found	High	High	Not Found	Not Found	Not Found	Not Found	Not Found	Not Found
987	Q15369	Elongin-C OS=Homo sapiens OX=9606 GN=ELOC PE=1 SV=1	28	2	3	2	1	112	12.5	4.78	39	2	169186	168091	50495.9				11611.6			High	High	Peak Found	Not Found	Not Found	Not Found	Peak Found	Not Found	Not Found
988	Q8IVF2	Protein AHNAK2 OS=Homo sapiens OX=9606 GN=AHNAK2 PE=1 SV=2	3	3	3	3	1	5795	616.2	5.36	33	3						68284.2				High	Not Found	High	Not Found	Not Found	High	Not Found	Not Found	Not Found
989	Q9UBB5	Methyl-CpG-binding domain protein 2 OS=Homo sapiens OX=9606 GN=MBD2 PE=1 SV=1	7	2	3	2	1	411	43.2	10.04	112	2	266963	121492	115108		42481.5					High	Peak Found	High	Not Found	Peak Found	Not Found	Not Found	Not Found	Not Found
990	Q9NQS7	Inner centromere protein OS=Homo sapiens OX=9606 GN=INCENP PE=1 SV=3	2	2	3	2	1	918	105.4	9.44	17	2	11520.9	20860.7		40256.6	93669.7	52418	18049.2	13817.3	16313.6	High	Peak Found	High	Peak Found	Peak Found	High	Peak Found	Peak Found	Peak Found
991	Q9NSD9	Phenylalanine--tRNA ligase beta subunit OS=Homo sapiens OX=9606 GN=FARSB PE=1 SV=3	4	2	3	2	1	589	66.1	6.84	20	2	383306	366769	327685	27500						Peak Found	High	High	Peak Found	Not Found	Not Found	Not Found	Not Found	Not Found
992	Q3ZCQ8	Mitochondrial import inner membrane translocase subunit TIM50 OS=Homo sapiens OX=9606 GN=TIMM50 PE=1 SV=2	8	2	3	2	1	353	39.6	8.37	0	2	146987	174155	100212							High	High	Peak Found	Not Found	Not Found	Not Found	Not Found	Not Found	Not Found
993	P09884	DNA polymerase alpha catalytic subunit OS=Homo sapiens OX=9606 GN=POLA1 PE=1 SV=2	2	2	3	2	1	1462	165.8	5.85	27	2	145423	186537	248229	1427473						High	High	High	Peak Found	Not Found	Not Found	Not Found	Not Found	Not Found
994	P46782	40S ribosomal protein S5 OS=Homo sapiens OX=9606 GN=RPS5 PE=1 SV=4	15	2	3	2	1	204	22.9	9.72	19	2	630960	800992	585851	138095	190703	205773				High	High	High	Peak Found	Peak Found	Peak Found	Not Found	Not Found	Not Found
995	O94913	Pre-mRNA cleavage complex 2 protein Pcf11 OS=Homo sapiens OX=9606 GN=PCF11 PE=1 SV=3	1	2	3	2	1	1555	172.9	8.48	15	2	92717.9	44428.5		21072.9	27608.4					High	Peak Found	High	High	Peak Found	Not Found	Not Found	Not Found	Not Found
996	Q9ULX3	RNA-binding protein NOB1 OS=Homo sapiens OX=9606 GN=NOB1 PE=1 SV=1	5	2	3	2	1	412	46.6	7.18	34	2	375487	403345	274110	56179.2	94504	99405.2	33493.4	27433.1	28853.6	High	High	Peak Found	Peak Found	Peak Found	High	Peak Found	Peak Found	Peak Found
997	Q5VUA4	Zinc finger protein 318 OS=Homo sapiens OX=9606 GN=ZNF318 PE=1 SV=2	1	2	3	2	1	2279	251	7.2	0	2	427259	763346	419743		42642.7	69231.3				High	High	High	Not Found	Peak Found	Peak Found	Not Found	Not Found	Not Found
998	P30260	Cell division cycle protein 27 homolog OS=Homo sapiens OX=9606 GN=CDC27 PE=1 SV=2	3	2	3	2	1	824	91.8	7.02	24	2	371859	304364	338962	104107	153588	114509				High	High	High	Peak Found	Peak Found	Peak Found	Not Found	Not Found	Not Found
999	Q8IVL5	Prolyl 3-hydroxylase 2 OS=Homo sapiens OX=9606 GN=P3H2 PE=1 SV=1	2	2	3	2	1	708	80.9	5.71	43	2	401921	484855	401804	306463	418760	56467			13449	High	High	High	Peak Found	Peak Found	Peak Found	Not Found	Not Found	Peak Found
1000	O15381	Nuclear valosin-containing protein-like OS=Homo sapiens OX=9606 GN=NVL PE=1 SV=1	3	2	3	2	1	856	95	6.48	87	2	124675	128142								High	High	Not Found	Not Found	Not Found	Not Found	Not Found	Not Found	Not Found
1001	P30049	ATP synthase subunit delta, mitochondrial OS=Homo sapiens OX=9606 GN=ATP5F1D PE=1 SV=2	10	2	3	2	1	168	17.5	5.49	22	2	1.71844e+06	1.94202e+06	1.51875e+06	716300	969918	722495	118294	68383.9	77431.3	Peak Found	Peak Found	Peak Found	High	High	Peak Found	Peak Found	Peak Found	High
1002	Q9HCC0	Methylcrotonoyl-CoA carboxylase beta chain, mitochondrial OS=Homo sapiens OX=9606 GN=MCCC2 PE=1 SV=1	4	2	3	2	1	563	61.3	7.68	0	2	333800	438984	219947	49563.7	52211.7	42470.9				High	High	Peak Found	Peak Found	Peak Found	Peak Found	Not Found	Not Found	Not Found
1003	Q9Y3D7	Mitochondrial import inner membrane translocase subunit TIM16 OS=Homo sapiens OX=9606 GN=PAM16 PE=1 SV=2	16	3	3	3	1	125	13.8	9.7	73	3	301296	257114	254360	40005.8	97293.4	66604.3				Peak Found	High	High	Peak Found	Peak Found	Peak Found	Not Found	Not Found	Not Found
1004	Q9H0U6	39S ribosomal protein L18, mitochondrial OS=Homo sapiens OX=9606 GN=MRPL18 PE=1 SV=1	13	2	3	2	1	180	20.6	9.54	0	2	106129	274074	69709.5	102973	157896	107719				High	High	Peak Found	Peak Found	High	Peak Found	Not Found	Not Found	Not Found
1005	Q8NBJ4	Golgi membrane protein 1 OS=Homo sapiens OX=9606 GN=GOLM1 PE=1 SV=1	7	2	3	2	1	401	45.3	4.97	0	2	330610	91981.2	276231							High	Peak Found	High	Not Found	Not Found	Not Found	Not Found	Not Found	Not Found
1006	Q9UKG1	DCC-interacting protein 13-alpha OS=Homo sapiens OX=9606 GN=APPL1 PE=1 SV=1	3	2	3	2	1	709	79.6	5.41	50	2	88513.4	99844	84029.6	165348	102387	138429	80691.2	27397.8	32803.9	Peak Found	High	High	Peak Found	High	Peak Found	Peak Found	Peak Found	Peak Found
1007	P43304	Glycerol-3-phosphate dehydrogenase, mitochondrial OS=Homo sapiens OX=9606 GN=GPD2 PE=1 SV=3	4	2	3	2	1	727	80.8	7.69	24	2	217817	190228	184463	28500.5	54902.7					High	High	High	Peak Found	Peak Found	Not Found	Not Found	Not Found	Not Found
1008	Q9UNM6	26S proteasome non-ATPase regulatory subunit 13 OS=Homo sapiens OX=9606 GN=PSMD13 PE=1 SV=2	6	2	3	2	1	376	42.9	5.81	77	2	111136	145228	138441						12832	Peak Found	High	High	Not Found	Not Found	Not Found	Not Found	Not Found	Peak Found
1009	P06241	Tyrosine-protein kinase Fyn OS=Homo sapiens OX=9606 GN=FYN PE=1 SV=3	7	2	3	2	1	537	60.7	6.67	33	2	69651.2	75084	86689.5		35111.8	32734.6				High	Peak Found	High	Not Found	Peak Found	Peak Found	Not Found	Not Found	Not Found
1010	Q7Z478	ATP-dependent RNA helicase DHX29 OS=Homo sapiens OX=9606 GN=DHX29 PE=1 SV=2	2	3	3	3	1	1369	155.1	8.09	26	3	377462	151688	271276	59848.4	98700.5	63581.7				High	High	High	Peak Found	Peak Found	Peak Found	Not Found	Not Found	Not Found
1011	Q14527	Helicase-like transcription factor OS=Homo sapiens OX=9606 GN=HLTF PE=1 SV=2	2	2	3	2	1	1009	113.9	8.6	62	2	225782	244426	167098	64097	103955	57179.4	10000.4	27969.6	8362.74	High	High	Peak Found	Peak Found	Peak Found	Peak Found	Peak Found	Peak Found	Peak Found
1012	Q96B26	Exosome complex component RRP43 OS=Homo sapiens OX=9606 GN=EXOSC8 PE=1 SV=1	8	2	3	2	1	276	30	5.3	88	2	130201	137316	101473							High	High	Peak Found	Peak Found	Peak Found	Peak Found	Peak Found	Peak Found	Peak Found
1013	Q9BWF3	RNA-binding protein 4 OS=Homo sapiens OX=9606 GN=RBM4 PE=1 SV=1	8	2	3	2	1	364	40.3	7.08	104	2	278615	300017	236208				13205.5			High	High	High	Not Found	Not Found	Not Found	Peak Found	Not Found	Not Found
1014	Q7L4I2	Arginine/serine-rich coiled-coil protein 2 OS=Homo sapiens OX=9606 GN=RSRC2 PE=1 SV=1	5	2	3	2	1	434	50.5	11.33	34	2	638089	687986	362035	176473	212805	164310	79657.3	107165	38392.2	High	Peak Found	Peak Found	High	High	Peak Found	Peak Found	Peak Found	Peak Found
1015	Q14257	Reticulocalbin-2 OS=Homo sapiens OX=9606 GN=RCN2 PE=1 SV=1	9	2	3	2	1	317	36.9	4.4	26	2		53544.5	53684.7							Not Found	High	High	Not Found	Not Found	Not Found	Not Found	Not Found	Not Found
1016	Q92615	La-related protein 4B OS=Homo sapiens OX=9606 GN=LARP4B PE=1 SV=3	3	2	3	2	1	738	80.5	6.92	69	2	206622	96351.1	214714	63426.6	106064	36917.4				High	High	Peak Found	Peak Found	High	Peak Found	Not Found	Not Found	Not Found
1017	Q13162	Peroxiredoxin-4 OS=Homo sapiens OX=9606 GN=PRDX4 PE=1 SV=1	10	2	3	2	1	271	30.5	6.29	48	2	130459	240194	203572	43701.5	108086	60845.8	13460.3	9879.83	10635.9	Peak Found	Peak Found	High	Peak Found	High	Peak Found	Peak Found	Peak Found	Peak Found
1018	Q01813	ATP-dependent 6-phosphofructokinase, platelet type OS=Homo sapiens OX=9606 GN=PFKP PE=1 SV=2	3	2	3	2	1	784	85.5	7.55	145	2	194806	152006	86480.2							High	High	High	Not Found	Not Found	Not Found	Not Found	Not Found	Not Found
1019	Q8WXA9	Splicing regulatory glutamine/lysine-rich protein 1 OS=Homo sapiens OX=9606 GN=SREK1 PE=1 SV=1	6	2	3	2	1	508	59.3	10.39	20	2	299539	315101	174225	55448.2	54941.2			19347.6	14885.3	High	Peak Found	Peak Found	Peak Found	Peak Found	Not Found	Not Found	Peak Found	High
1020	Q9UGU0	Transcription factor 20 OS=Homo sapiens OX=9606 GN=TCF20 PE=1 SV=3	2	3	3	3	1	1960	211.6	9.04	60	3	29369.4	57668.4	18536.1		9017.71					Peak Found	High	High	Not Found	Peak Found	Not Found	Not Found	Not Found	Not Found
1021	Q13242	Serine/arginine-rich splicing factor 9 OS=Homo sapiens OX=9606 GN=SRSF9 PE=1 SV=1	13	2	3	2	1	221	25.5	8.65	26	2	130175	283219	213895	27709	75185.9	53650.8	44262.9	25088.3	58942.2	High	High	High	Peak Found	Peak Found	Peak Found	Peak Found	Peak Found	Peak Found
1022	Q9BSL1	Ubiquitin-associated domain-containing protein 1 OS=Homo sapiens OX=9606 GN=UBAC1 PE=1 SV=1	5	2	3	2	1	405	45.3	4.92	49	2	349968	275072	173271	32353		59784.6			16460	High	High	Peak Found	Peak Found	Not Found	Peak Found	Not Found	Not Found	Peak Found
1023	Q07157	Tight junction protein ZO-1 OS=Homo sapiens OX=9606 GN=TJP1 PE=1 SV=3	2	3	3	3	1	1748	195.3	6.7	0	3	158833	296788	188641	73563	90244.1	75477.6		11624.6		Peak Found	High	High	Peak Found	Peak Found	Peak Found	Not Found	Peak Found	Not Found
1024	O43795	Unconventional myosin-Ib OS=Homo sapiens OX=9606 GN=MYO1B PE=1 SV=3	3	2	3	2	1	1136	131.9	9.38	121	2	125986	182207	96889.9					22578.6	123977	High	High	Peak Found	Not Found	Not Found	Not Found	Not Found	Peak Found	Peak Found
1025	O60762	Dolichol-phosphate mannosyltransferase subunit 1 OS=Homo sapiens OX=9606 GN=DPM1 PE=1 SV=1	8	2	3	2	1	260	29.6	9.57	145	2	94429.8	104276								High	High	High	Not Found	Not Found	Not Found	Not Found	Not Found	Not Found
1026	P18124	60S ribosomal protein L7 OS=Homo sapiens OX=9606 GN=RPL7 PE=1 SV=1	7	2	3	2	1	248	29.2	10.65	30	2	2.52434e+06	3.80399e+06	2.09109e+06	1.22261e+06	1.93888e+06	1.40596e+06	1.72757e+06	1.11297e+06	1.05057e+06	Peak Found	High	Peak Found	Peak Found	High	Peak Found	Peak Found	Peak Found	Peak Found
1027	Q14738	Serine/threonine-protein phosphatase 2A 56 kDa regulatory subunit delta isoform OS=Homo sapiens OX=9606 GN=PPP2R5D PE=1 SV=1	4	2	3	2	1	602	69.9	8.13	30	2	266482	126753	141293		67469.7					High	Peak Found	High	Not Found	Peak Found	Not Found	Not Found	Not Found	Not Found
1028	O95163	Elongator complex protein 1 OS=Homo sapiens OX=9606 GN=ELP1 PE=1 SV=3	3	3	3	3	1	1332	150.2	5.94	15	3	178415	264512		54051.8	92140.4	71858.6				High	Peak Found	High	Peak Found	High	Peak Found	Not Found	Not Found	Not Found
1029	Q9H583	HEAT repeat-containing protein 1 OS=Homo sapiens OX=9606 GN=HEATR1 PE=1 SV=3	1	2	2	2	1	2144	242.2	6.54	29	2	70764.8	73310.6	44399.6		29214.2					Peak Found	High	High	Not Found	Peak Found	Not Found	Not Found	Not Found	Not Found
1030	Q15751	Probable E3 ubiquitin-protein ligase HERC1 OS=Homo sapiens OX=9606 GN=HERC1 PE=1 SV=2	1	2	2	2	1	4861	531.9	6.04	0	2	61692.8	83443.2	56739		14171.2					Peak Found	Peak Found	High	Not Found	Peak Found	High	Not Found	Not Found	Not Found
1031	Q14562	ATP-dependent RNA helicase DHX8 OS=Homo sapiens OX=9606 GN=DHX8 PE=1 SV=1	2	2	2	2	1	1220	139.2	8.32	37	2	65017.7	65305.3								High	Peak Found	Not Found	Not Found	Not Found	Not Found	Not Found	Not Found	Not Found
1032	Q13492	Phosphatidylinositol-binding clathrin assembly protein OS=Homo sapiens OX=9606 GN=PICALM PE=1 SV=2	7	2	2	2	1	652	70.7	7.9	42	2	77847.5		120043	34967	79729.5					Peak Found	Not Found	High	High	Peak Found	Not Found	Not Found	Not Found	Not Found
1033	P55081	Microfibrillar-associated protein 1 OS=Homo sapiens OX=9606 GN=MFAP1 PE=1 SV=2	3	2	2	2	1	439	51.9	4.98	19	2	720066		249027					36859		High	Not Found	Peak Found	Not Found	Not Found	Not Found	Not Found	Peak Found	Not Found
1034	Q12899	Tripartite motif-containing protein 26 OS=Homo sapiens OX=9606 GN=TRIM26 PE=1 SV=1	4	2	2	2	1	539	62.1	5.03	40	2	84462.5	104252	71852.5							High	High	Peak Found	Not Found	Not Found	Not Found	Not Found	Not Found	Not Found
1035	Q02809	Procollagen-lysine,2-oxoglutarate 5-dioxygenase 1 OS=Homo sapiens OX=9606 GN=PLOD1 PE=1 SV=2	3	2	2	2	1	727	83.5	6.95	64	2	38538.1	67863.3	67911.1							Peak Found	High	High	Not Found	Not Found	Not Found	Not Found	Not Found	Not Found
1036	O95139	NADH dehydrogenase [ubiquinone] 1 beta subcomplex subunit 6 OS=Homo sapiens OX=9606 GN=NDUFB6 PE=1 SV=3	13	2	2	2	1	128	15.5	9.63	29	2	281107	283112	271936	93139	136477	117103				Peak Found	High	High	Peak Found	Peak Found	Peak Found	Not Found	Not Found	Not Found
1037	Q92878	DNA repair protein RAD50 OS=Homo sapiens OX=9606 GN=RAD50 PE=1 SV=1	1	2	2	2	1	1312	153.8	6.89	23	2		104163	83540.1	96506.1	109641	65806.8				Not Found	Peak Found	Peak Found	High	High	Peak Found	Not Found	Not Found	Not Found
1038	Q9Y3D0	Cytosolic iron-sulfur assembly component 2B OS=Homo sapiens OX=9606 GN=CIAO2B PE=1 SV=1	18	2	2	2	1	163	17.7	5.19	0	2	120986	154329	113506				7247.18	10122.7	10590.5	Peak Found	High	Peak Found	Not Found	Not Found	Not Found	Peak Found	Peak Found	Peak Found
1039	Q5T3I0	G patch domain-containing protein 4 OS=Homo sapiens OX=9606 GN=GPATCH4 PE=1 SV=2	5	2	2	2	1	446	50.4	9.63	23	2	118786	204857	97401.1		43722.1		29386.3	15965.1	49472.7	High	High	Peak Found	Not Found	Peak Found	Not Found	Peak Found	Peak Found	Peak Found
1040	Q6P1N0	Coiled-coil and C2 domain-containing protein 1A OS=Homo sapiens OX=9606 GN=CC2D1A PE=1 SV=1	3	2	2	2	1	951	104	8.09	36	2	83366.4	159242	53527.6		25097.5					High	High	Peak Found	Not Found	Peak Found	Not Found	Not Found	Not Found	Not Found
1041	Q9Y4B6	DDB1- and CUL4-associated factor 1 OS=Homo sapiens OX=9606 GN=DCAF1 PE=1 SV=3	1	2	2	2	1	1507	168.9	5.06	29	2	123640	105221	110432							High	High	Peak Found	Not Found	Not Found	Not Found	Not Found	Not Found	Not Found
1042	P50897	Palmitoyl-protein thioesterase 1 OS=Homo sapiens OX=9606 GN=PPT1 PE=1 SV=1	7	2	2	2	1	306	34.2	6.52	43	2	257052	300144	148543	65048.5	62861.1	32163.8		19858.8	14510.3	High	High	Peak Found	Peak Found	Peak Found	Peak Found	Not Found	Peak Found	Peak Found
1043	P62899	60S ribosomal protein L31 OS=Homo sapiens OX=9606 GN=RPL31 PE=1 SV=1	31	2	2	2	1	125	14.5	10.54	34	2	210892	288977	123183							Peak Found	High	Peak Found	Not Found	Not Found	Not Found	Not Found	Not Found	Not Found
1044	Q14202	Zinc finger MYM-type protein 3 OS=Homo sapiens OX=9606 GN=ZMYM3 PE=1 SV=2	2	2	2	2	1	1370	152.3	6.35	37	2	339714	417035	172833	110549				9667.64		Peak Found	High	Peak Found	Peak Found	Not Found	Not Found	Not Found	Peak Found	Not Found
1045	Q14134	Tripartite motif-containing protein 29 OS=Homo sapiens OX=9606 GN=TRIM29 PE=1 SV=2	5	2	2	2	1	588	65.8	7.15	48	2										Not Found	High	Not Found	Not Found	High	Not Found	Not Found	Not Found	Not Found
1046	Q66PJ3	ADP-ribosylation factor-like protein 6-interacting protein 4 OS=Homo sapiens OX=9606 GN=ARL6IP4 PE=1 SV=2	7	2	2	2	1	421	44.9	10.93	0	2	728528	863406	429586	39207.2		36515.1	114130	83906.2	48426.9	Peak Found	High	Peak Found	Peak Found	Not Found	Peak Found	Peak Found	High	Peak Found
1047	P37802	Transgelin-2 OS=Homo sapiens OX=9606 GN=TAGLN2 PE=1 SV=3	12	2	2	2	1	199	22.4	8.25	21	2			85035.8	54894.1	79157.7	91855				Not Found	Not Found	High	Peak Found	Peak Found	High	Not Found	Not Found	Not Found
1048	Q8IZP0	Abl interactor 1 OS=Homo sapiens OX=9606 GN=ABI1 PE=1 SV=4	8	2	2	2	1	508	55	7.06	22	2	70252.2		79897		45096.5					Peak Found	Not Found	High	Not Found	Peak Found	Not Found	Not Found	Not Found	Not Found
1049	Q9NR09	Baculoviral IAP repeat-containing protein 6 OS=Homo sapiens OX=9606 GN=BIRC6 PE=1 SV=2	0	2	2	2	1	4857	529.9	6.05	36	2	96178.8	85787.1	74046			9635.9				High	High	Peak Found	Not Found	Not Found	Peak Found	Not Found	Not Found	Not Found
1050	P35754	Glutaredoxin-1 OS=Homo sapiens OX=9606 GN=GLRX PE=1 SV=2	24	2	2	2	1	106	11.8	8.09	56	2	140935		147708		68129.7					Peak Found	Not Found	High	Not Found	Peak Found	Not Found	Not Found	Not Found	Not Found
1051	Q96EK5	KIF1-binding protein OS=Homo sapiens OX=9606 GN=KIF1BP PE=1 SV=1	3	2	2	2	1	621	71.8	5.49	23	2	93456.2	145875	72873.8	48528.2	52802	54670.3				Peak Found	High	Peak Found	Peak Found	Peak Found	Peak Found	Not Found	Not Found	Not Found
1052	Q2M389	WASH complex subunit 4 OS=Homo sapiens OX=9606 GN=WASHC4 PE=1 SV=2	3	2	2	2	1	1173	136.3	7.44	0	2	157276	377415	303406	156807	218978	179945		38952.8	40784.6	High	Peak Found	Peak Found	Peak Found	Peak Found	Peak Found	Not Found	Peak Found	Peak Found
1053	Q68EM7	Rho GTPase-activating protein 17 OS=Homo sapiens OX=9606 GN=ARHGAP17 PE=1 SV=1	4	2	2	2	1	881	95.4	7.62	25	2										High	Not Found	Not Found	Not Found	Not Found	Not Found	Not Found	Not Found	Not Found
1054	Q05397	Focal adhesion kinase 1 OS=Homo sapiens OX=9606 GN=PTK2 PE=1 SV=2	2	2	2	2	1	1052	119.2	6.62	32	2	120389	155430	143801	55712.5	59627	21411.9				High	High	Peak Found	Peak Found	Peak Found	Peak Found	Not Found	Not Found	Not Found
1055	P61160	Actin-related protein 2 OS=Homo sapiens OX=9606 GN=ACTR2 PE=1 SV=1	7	2	2	2	1	394	44.7	6.74	112	2	75029.4	81110.1	74060.3		44634.4	193537				Peak Found	Peak Found	Peak Found	Not Found	Peak Found	High	Not Found	Not Found	Not Found
1056	Q8NBS9	Thioredoxin domain-containing protein 5 OS=Homo sapiens OX=9606 GN=TXNDC5 PE=1 SV=2	4	2	2	2	1	432	47.6	5.97	41	2	307627	304011	216554	43752	77888.3	29832.1				Peak Found	High	Peak Found	Peak Found	High	Peak Found	Not Found	Not Found	Not Found
1057	P36543	V-type proton ATPase subunit E 1 OS=Homo sapiens OX=9606 GN=ATP6V1E1 PE=1 SV=1	9	2	2	2	1	226	26.1	8	0	2	230304	284721	226657	43110.1	44467.6		44997.6	19117.4		Peak Found	High	High	Peak Found	Peak Found	Not Found	Peak Found	Peak Found	Not Found
1058	Q92917	G-patch domain and KOW motifs-containing protein OS=Homo sapiens OX=9606 GN=GPKOW PE=1 SV=2	4	2	2	2	1	476	52.2	6.15	19	2	184291	313103	125435	126953	230567	46764.7				High	Peak Found	Peak Found	High	Peak Found	Peak Found	Not Found	Not Found	Not Found
1059	P60903	Protein S100-A10 OS=Homo sapiens OX=9606 GN=S100A10 PE=1 SV=2	15	2	2	2	1	97	11.2	7.37	37	2	632227	719955	474070	53151.9	121064	25397.8	41565.4	22830.8	26434.3	Peak Found	High	Peak Found	Peak Found	Peak Found	Peak Found	Peak Found	Peak Found	Peak Found
1060	P50851	Lipopolysaccharide-responsive and beige-like anchor protein OS=Homo sapiens OX=9606 GN=LRBA PE=1 SV=4	1	2	2	2	1	2863	318.9	5.6	0	2	53937.6	71634.4	65582.8							Peak Found	Peak Found	High	Not Found	Not Found	Not Found	Not Found	Not Found	Not Found
1061	Q8NEY1	Neuron navigator 1 OS=Homo sapiens OX=9606 GN=NAV1 PE=1 SV=2	1	2	2	2	1	1877	202.3	8.07	22	2	55540.9	64268.6	53447.7	19421	28251.4	18784.8				High	High	Peak Found	Peak Found	Peak Found	Peak Found	Not Found	Not Found	Not Found
1062	P08047	Transcription factor Sp1 OS=Homo sapiens OX=9606 GN=SP1 PE=1 SV=3	7	2	2	2	1	785	80.6	7.34	21	2	111666	120828	105313	34139.7	55045					High	Peak Found	Peak Found	Peak Found	Peak Found	High	Not Found	Not Found	Not Found
1063	Q3KQU3	MAP7 domain-containing protein 1 OS=Homo sapiens OX=9606 GN=MAP7D1 PE=1 SV=1	4	2	2	2	1	841	92.8	10.11	92	2	185404	134483	88426.1							High	High	Peak Found	Not Found	Not Found	Not Found	Not Found	Not Found	Not Found
